# Supplementary material for: Mouse Cofactor of BRCA1 (Cobra1) Is Required for Early Embryogenesis
Source: PLoS One. 2009 Apr 2;4(4):e5034. doi: 10.1371/journal.pone.0005034 (PMC2661135; doi:10.1371/journal.pone.0005034)
Supplement: Table S1 — Genes in ES cells that are up- or down-regulated by COBRA1 knockdown (0.32 MB XLS) [file pone.0005034.s006.xls]

## Sheet: 1.5 fold up in D6
Genes upregulated in Cobra1 Knockdown ES cells when compared to mock transfected cells
SEQ_ID	Fold change([6-Treated] vs [6-Control])	ACCESSION|BUILD|FEAT_TYPE|CHROMOSOME|START|STOP|DESCRIPTION|SEQ_URL
NM_001001183	1.7339	NM_001001183|MM8|transcript|chr17|24785301|24808714|ExemplarFor 'NM_001001183'; gene_id '407831'; transcript_id 'NM_001001183'; gene_name 'BC054438'; alt '-'; cDNA sequence BC054438|http://www.ncbi.nlm.nih.gov/entrez/query.fcgi?db=gene&cmd=Retrieve&dopt=full_report&list_uids=407831
NM_001001322	1.66134	NM_001001322|MM8|transcript|chr2|26795545|26831456|ExemplarFor 'NM_001001322'; gene_id '279028'; transcript_id 'NM_001001322'; gene_name 'Adamts13'; alt 'Gm710|vWF-CP'; a disintegrin-like and metallopeptidase (reprolysin type) with thrombospondin type 1 motif	13|http://www.ncbi.nlm.nih.gov/entrez/query.fcgi?db=gene&cmd=Retrieve&dopt=full_report&list_uids=279028
NM_001002238	1.70959	NM_001002238|MM8|transcript|chr19|56879458|56923262|ExemplarFor 'NM_001002238	NM_001002240	NM_001002241'; gene_id '83561'; transcript_id 'NM_001002238'; gene_name 'Tdrd1'; alt 'MTR-1'; tudor domain containing 1|http://www.ncbi.nlm.nih.gov/entrez/query.fcgi?db=gene&cmd=Retrieve&dopt=full_report&list_uids=83561
NM_001003666	1.96064	NM_001003666|MM8|transcript|chr13|67791546|67805509|ExemplarFor 'NM_001003666'; gene_id '431706'; transcript_id 'NM_001003666'; gene_name 'Zfp457'; alt 'Rslcan-6'; zinc finger protein 457|http://www.ncbi.nlm.nih.gov/entrez/query.fcgi?db=gene&cmd=Retrieve&dopt=full_report&list_uids=431706
NM_001004062	1.63684	NM_001004062|MM8|transcript|chr8|73311346|73368562|ExemplarFor 'NM_001004062'; gene_id '382056'; transcript_id 'NM_001004062'; gene_name 'Crtc1'; alt 'AI413414|MGC90786|Mect1|R74955|mKIAA0616'; CREB regulated transcription coactivator 1|http://www.ncbi.nlm.nih.gov/entrez/query.fcgi?db=gene&cmd=Retrieve&dopt=full_report&list_uids=382056
NM_001004171	1.53633	NM_001004171|MM8|transcript|chr15|102098596|102102155|ExemplarFor 'NM_001004171'; gene_id '432988'; transcript_id 'NM_001004171'; gene_name 'LOC432988'; alt '-'; hypothetical gene supported by AK082832|http://www.ncbi.nlm.nih.gov/entrez/query.fcgi?db=gene&cmd=Retrieve&dopt=full_report&list_uids=432988
NM_001007580	2.63169	NM_001007580|MM8|transcript|chrX|102622759|102687948|ExemplarFor 'NM_001007580'; gene_id '333564'; transcript_id 'NM_001007580'; gene_name 'Gm784'; alt 'Fndc3c|MGC100196|MGC100347'; gene model 784	(NCBI)|http://www.ncbi.nlm.nih.gov/entrez/query.fcgi?db=gene&cmd=Retrieve&dopt=full_report&list_uids=333564
NM_001011684	1.89692	NM_001011684|MM8|transcript|chr1|38883694|38894824|ExemplarFor 'NM_001011684'; gene_id '433292'; transcript_id 'NM_001011684'; gene_name 'Nms'; alt 'AB164466'; neuromedin S|http://www.ncbi.nlm.nih.gov/entrez/query.fcgi?db=gene&cmd=Retrieve&dopt=full_report&list_uids=433292
NM_001011839	1.51045	NM_001011839|MM8|transcript|chr19|12388931|12389870|ExemplarFor 'NM_001011839'; gene_id '258117'; transcript_id 'NM_001011839'; gene_name 'Olfr1437'; alt 'MOR214-6'; olfactory receptor 1437|http://www.ncbi.nlm.nih.gov/entrez/query.fcgi?db=gene&cmd=Retrieve&dopt=full_report&list_uids=258117
NM_001013412	1.74708	NM_001013412|MM8|transcript|chr5|135845074|135848196|ExemplarFor 'NM_001013412'; gene_id '541307'; transcript_id 'NM_001013412'; gene_name 'Ccl26l'; alt 'eoxtaxin-3'; chemokine (C-C motif) ligand 26-like|http://www.ncbi.nlm.nih.gov/entrez/query.fcgi?db=gene&cmd=Retrieve&dopt=full_report&list_uids=541307
NM_001013752	1.50844	NM_001013752|MM8|transcript|chr14|47802705|47803820|ExemplarFor 'NM_001013752'; gene_id '218993'; transcript_id 'NM_001013752'; gene_name 'Gm534'; alt '-'; gene model 534	(NCBI)|http://www.ncbi.nlm.nih.gov/entrez/query.fcgi?db=gene&cmd=Retrieve&dopt=full_report&list_uids=218993
NM_001013765	2.01184	NM_001013765|MM8|transcript|chr7|9880637|9885440|ExemplarFor 'NM_001013765'; gene_id '245109'; transcript_id 'NM_001013765'; gene_name 'Gm397'; alt 'XM_142517'; gene model 397	(NCBI)|http://www.ncbi.nlm.nih.gov/entrez/query.fcgi?db=gene&cmd=Retrieve&dopt=full_report&list_uids=245109
NM_001025567	1.90662	NM_001025567|MM8|transcript|chr4|115413050|115437858|ExemplarFor 'NM_001025567	NM_130865'; gene_id '140477'; transcript_id 'NM_001025567'; gene_name 'Dmbx1'; alt 'Atx|Cdmx|Mbx|Otx3'; diencephalon/mesencephalon homeobox 1|http://www.ncbi.nlm.nih.gov/entrez/query.fcgi?db=gene&cmd=Retrieve&dopt=full_report&list_uids=140477
NM_001033040	1.89727	NM_001033040|MM8|transcript|chr7|127374235|127379743|ExemplarFor 'NM_001033040'; gene_id '233899'; transcript_id 'NM_001033040'; gene_name 'Gm166'; alt '-'; gene model 166	(NCBI)|http://www.ncbi.nlm.nih.gov/entrez/query.fcgi?db=gene&cmd=Retrieve&dopt=full_report&list_uids=233899
NM_001033160	2.30783	NM_001033160|MM8|transcript|chr9|59478202|59481553|ExemplarFor 'NM_001033160'; gene_id '71121'; transcript_id 'NM_001033160'; gene_name '4933407I18Rik'; alt '-'; RIKEN cDNA 4933407I18 gene|http://www.ncbi.nlm.nih.gov/entrez/query.fcgi?db=gene&cmd=Retrieve&dopt=full_report&list_uids=71121
NM_001033281	2.44079	NM_001033281|MM8|transcript|chr18|53589914|53701226|ExemplarFor 'NM_001033281'; gene_id '225518'; transcript_id 'NM_001033281'; gene_name 'Gm92'; alt 'PRISM|Prdm6'; gene model 92	(NCBI)|http://www.ncbi.nlm.nih.gov/entrez/query.fcgi?db=gene&cmd=Retrieve&dopt=full_report&list_uids=225518
NM_001033442	1.57275	NM_001033442|MM8|transcript|chr17|6875225|6937218|ExemplarFor 'NM_001033442'; gene_id '381059'; transcript_id 'NM_001033442'; gene_name 'Gm1604'; alt '-'; gene model 1604	(NCBI)|http://www.ncbi.nlm.nih.gov/entrez/query.fcgi?db=gene&cmd=Retrieve&dopt=full_report&list_uids=381059
NM_001033458	2.21587	NM_001033458|MM8|transcript|chr5|34300330|34301865|ExemplarFor 'NM_001033458'; gene_id '381633'; transcript_id 'NM_001033458'; gene_name 'Gm1673'; alt '-'; gene model 1673	(NCBI)|http://www.ncbi.nlm.nih.gov/entrez/query.fcgi?db=gene&cmd=Retrieve&dopt=full_report&list_uids=381633
NM_001033776	2.04486	NM_001033776|MM8|transcript|chr12|85532643|85541203|ExemplarFor 'NM_001033776'; gene_id '432677'; transcript_id 'NM_001033776'; gene_name '7420416P09Rik'; alt 'MGC117755'; RIKEN cDNA 7420416P09 gene|http://www.ncbi.nlm.nih.gov/entrez/query.fcgi?db=gene&cmd=Retrieve&dopt=full_report&list_uids=432677
NM_001034860	1.57327	NM_001034860|MM8|transcript|chr3|93154225|93160908|ExemplarFor 'NM_001034860'; gene_id '229571'; transcript_id 'NM_001034860'; gene_name 'LOC229571'; alt '-'; similar to TDPOZ4|http://www.ncbi.nlm.nih.gov/entrez/query.fcgi?db=gene&cmd=Retrieve&dopt=full_report&list_uids=229571
NM_001037800	1.51242	NM_001037800|MM8|transcript|chr8|3918643|3926798|ExemplarFor 'NM_001037800'; gene_id '69165'; transcript_id 'NM_001037800'; gene_name 'Cd209b'; alt '1810030I22Rik|OtB7|SIGNR1|mSIGNR1'; CD209b antigen|http://www.ncbi.nlm.nih.gov/entrez/query.fcgi?db=gene&cmd=Retrieve&dopt=full_report&list_uids=69165
NM_001038602	1.86109	NM_001038602|MM8|transcript|chr13|101696215|101717205|ExemplarFor 'NM_001038602'; gene_id '218518'; transcript_id 'NM_001038602'; gene_name 'Marveld2'; alt 'BC003296|MARVD2|MGC55067|Mrvldc2|Tric|Tricellulin'; MARVEL (membrane-associating) domain containing 2|http://www.ncbi.nlm.nih.gov/entrez/query.fcgi?db=gene&cmd=Retrieve&dopt=full_report&list_uids=218518
NM_001039669	1.72074	NM_001039669|MM8|transcript|chr6|125110869|125127395|ExemplarFor 'NM_001039669	NM_178787'; gene_id '320678'; transcript_id 'NM_001039669'; gene_name 'A930037G23Rik'; alt '4733401N06Rik|HOM-TES-103'; RIKEN cDNA A930037G23 gene|http://www.ncbi.nlm.nih.gov/entrez/query.fcgi?db=gene&cmd=Retrieve&dopt=full_report&list_uids=320678
NM_007417	1.5602	NM_007417|MM8|transcript|chr19|54098544|54102294|ExemplarFor 'NM_007417'; gene_id '11551'; transcript_id 'NM_007417'; gene_name 'Adra2a'; alt 'AW122659|Adra-2|Adra-2a|alpha2-C10|alpha2A'; adrenergic receptor	alpha 2a|http://www.ncbi.nlm.nih.gov/entrez/query.fcgi?db=gene&cmd=Retrieve&dopt=full_report&list_uids=11551
NM_007486	1.53894	NM_007486|MM8|transcript|chr6|136887904|136905913|ExemplarFor 'NM_007486'; gene_id '11857'; transcript_id 'NM_007486'; gene_name 'Arhgdib'; alt 'D4|Gdid4|Ly-GDI'; Rho	GDP dissociation inhibitor (GDI) beta|http://www.ncbi.nlm.nih.gov/entrez/query.fcgi?db=gene&cmd=Retrieve&dopt=full_report&list_uids=11857
NM_007579	2.18799	NM_007579|MM8|transcript|chr2|24428383|24585161|ExemplarFor 'NM_007579'; gene_id '12287'; transcript_id 'NM_007579'; gene_name 'Cacna1b'; alt 'AW050276|AW060892|AW822256|Cav2.2|Cchn1a|alpha(1B)'; calcium channel	voltage-dependent	N type	alpha 1B subunit|http://www.ncbi.nlm.nih.gov/entrez/query.fcgi?db=gene&cmd=Retrieve&dopt=full_report&list_uids=12287
NM_007666	1.82872	NM_007666|MM8|transcript|chr15|12978924|13036602|ExemplarFor 'NM_007666'; gene_id '12563'; transcript_id 'NM_007666'; gene_name 'Cdh6'; alt 'K-cadherin|MGC129338|MGC129360|cad6|cadherin-6'; cadherin 6|http://www.ncbi.nlm.nih.gov/entrez/query.fcgi?db=gene&cmd=Retrieve&dopt=full_report&list_uids=12563
NM_007728	1.76713	NM_007728|MM8|transcript|chr12|52515074|52527393|ExemplarFor 'NM_007728'; gene_id '12810'; transcript_id 'NM_007728'; gene_name 'Coch'; alt 'AW122937|Coch-5B2|D12H14S564E'; coagulation factor C homolog (Limulus polyphemus)|http://www.ncbi.nlm.nih.gov/entrez/query.fcgi?db=gene&cmd=Retrieve&dopt=full_report&list_uids=12810
NM_007731	1.52849	NM_007731|MM8|transcript|chr10|61233854|61374465|ExemplarFor 'NM_007731'; gene_id '12817'; transcript_id 'NM_007731'; gene_name 'Col13a1'; alt '-'; procollagen	type XIII	alpha 1|http://www.ncbi.nlm.nih.gov/entrez/query.fcgi?db=gene&cmd=Retrieve&dopt=full_report&list_uids=12817
NM_007798	1.69031	NM_007798|MM8|transcript|chr14|62076574|62100031|ExemplarFor 'NM_007798'; gene_id '13030'; transcript_id 'NM_007798'; gene_name 'Ctsb'; alt '-'; cathepsin B|http://www.ncbi.nlm.nih.gov/entrez/query.fcgi?db=gene&cmd=Retrieve&dopt=full_report&list_uids=13030
NM_007811	3.83053	NM_007811|MM8|transcript|chr19|37762997|37766680|ExemplarFor 'NM_007811'; gene_id '13082'; transcript_id 'NM_007811'; gene_name 'Cyp26a1'; alt 'Cyp26|MGC13860|P450RA|P450RAI|RAH'; cytochrome P450	family 26	subfamily a	polypeptide 1|http://www.ncbi.nlm.nih.gov/entrez/query.fcgi?db=gene&cmd=Retrieve&dopt=full_report&list_uids=13082
NM_007865	1.58472	NM_007865|MM8|transcript|chr17|15072316|15080550|ExemplarFor 'NM_007865'; gene_id '13388'; transcript_id 'NM_007865'; gene_name 'Dll1'; alt 'Delta1'; delta-like 1 (Drosophila)|http://www.ncbi.nlm.nih.gov/entrez/query.fcgi?db=gene&cmd=Retrieve&dopt=full_report&list_uids=13388
NM_008012	1.50543	NM_008012|MM8|transcript|chr6|34284321|34298612|ExemplarFor 'NM_008012'; gene_id '14187'; transcript_id 'NM_008012'; gene_name 'Akr1b8'; alt 'FR-1|Fgfrp|Fgrp'; aldo-keto reductase family 1	member B8|http://www.ncbi.nlm.nih.gov/entrez/query.fcgi?db=gene&cmd=Retrieve&dopt=full_report&list_uids=14187
NM_008170	1.61048	NM_008170|MM8|transcript|chr16|9491264|9906111|ExemplarFor 'NM_008170'; gene_id '14811'; transcript_id 'NM_008170'; gene_name 'Grin2a'; alt 'NMDAR2A|NR2A'; glutamate receptor	ionotropic	NMDA2A (epsilon 1)|http://www.ncbi.nlm.nih.gov/entrez/query.fcgi?db=gene&cmd=Retrieve&dopt=full_report&list_uids=14811
NM_008288	1.64491	NM_008288|MM8|transcript|chr1|194922412|194964769|ExemplarFor 'NM_008288'; gene_id '15483'; transcript_id 'NM_008288'; gene_name 'Hsd11b1'; alt '-'; hydroxysteroid 11-beta dehydrogenase 1|http://www.ncbi.nlm.nih.gov/entrez/query.fcgi?db=gene&cmd=Retrieve&dopt=full_report&list_uids=15483
NM_008289	1.95478	NM_008289|MM8|transcript|chr8|108407982|108412647|ExemplarFor 'NM_008289'; gene_id '15484'; transcript_id 'NM_008289'; gene_name 'Hsd11b2'; alt '-'; hydroxysteroid 11-beta dehydrogenase 2|http://www.ncbi.nlm.nih.gov/entrez/query.fcgi?db=gene&cmd=Retrieve&dopt=full_report&list_uids=15484
NM_008326	1.91567	NM_008326|MM8|transcript|chr11|48708671|48714769|ExemplarFor 'NM_008326'; gene_id '15944'; transcript_id 'NM_008326'; gene_name 'Irgm'; alt 'Ifi1|Iigp3|Iipg3|LRG-47'; immunity-related GTPase family	M|http://www.ncbi.nlm.nih.gov/entrez/query.fcgi?db=gene&cmd=Retrieve&dopt=full_report&list_uids=15944
NM_008343	1.82512	NM_008343|MM8|transcript|chr11|7108383|7113834|ExemplarFor 'NM_008343'; gene_id '16009'; transcript_id 'NM_008343'; gene_name 'Igfbp3'; alt 'AI649005|IGFBP-3|IGgfbp3'; insulin-like growth factor binding protein 3|http://www.ncbi.nlm.nih.gov/entrez/query.fcgi?db=gene&cmd=Retrieve&dopt=full_report&list_uids=16009
NM_008361	1.55374	NM_008361|MM8|transcript|chr2|129056019|129062561|ExemplarFor 'NM_008361'; gene_id '16176'; transcript_id 'NM_008361'; gene_name 'Il1b'; alt 'IL-1beta|Il-1b'; interleukin 1 beta|http://www.ncbi.nlm.nih.gov/entrez/query.fcgi?db=gene&cmd=Retrieve&dopt=full_report&list_uids=16176
NM_008426	2.10554	NM_008426|MM8|transcript|chr2|55252541|55410911|ExemplarFor 'NM_008426'; gene_id '16519'; transcript_id 'NM_008426'; gene_name 'Kcnj3'; alt 'GIRK1|Kcnf3|Kir3.1|MGC124233|MGC124234'; potassium inwardly-rectifying channel	subfamily J	member 3|http://www.ncbi.nlm.nih.gov/entrez/query.fcgi?db=gene&cmd=Retrieve&dopt=full_report&list_uids=16519
NM_008429	1.67438	NM_008429|MM8|transcript|chr1|174158761|174165957|ExemplarFor 'NM_008429'; gene_id '16524'; transcript_id 'NM_008429'; gene_name 'Kcnj9'; alt '1700085N21Rik|Girk3|Kir3.3|mbGIRK3'; potassium inwardly-rectifying channel	subfamily J	member 9|http://www.ncbi.nlm.nih.gov/entrez/query.fcgi?db=gene&cmd=Retrieve&dopt=full_report&list_uids=16524
NM_008508	2.21486	NM_008508|MM8|transcript|chr3|92166208|92169067|ExemplarFor 'NM_008508'; gene_id '16939'; transcript_id 'NM_008508'; gene_name 'Lor'; alt 'AI036317|S77319'; loricrin|http://www.ncbi.nlm.nih.gov/entrez/query.fcgi?db=gene&cmd=Retrieve&dopt=full_report&list_uids=16939
NM_008525	1.67245	NM_008525|MM8|transcript|chr4|61995530|62006424|ExemplarFor 'NM_008525'; gene_id '17025'; transcript_id 'NM_008525'; gene_name 'Alad'; alt 'Lv'; aminolevulinate	delta-	dehydratase|http://www.ncbi.nlm.nih.gov/entrez/query.fcgi?db=gene&cmd=Retrieve&dopt=full_report&list_uids=17025
NM_008546	1.95057	NM_008546|MM8|transcript|chr4|140282778|140288049|ExemplarFor 'NM_008546'; gene_id '17150'; transcript_id 'NM_008546'; gene_name 'Mfap2'; alt 'AI893631|Magp|Magp1'; microfibrillar-associated protein 2|http://www.ncbi.nlm.nih.gov/entrez/query.fcgi?db=gene&cmd=Retrieve&dopt=full_report&list_uids=17150
NM_008553	1.87604	NM_008553|MM8|transcript|chr10|86920620|86922980|ExemplarFor 'NM_008553'; gene_id '17172'; transcript_id 'NM_008553'; gene_name 'Ascl1'; alt 'AI225900|ASH1|Mash1'; achaete-scute complex homolog-like 1 (Drosophila)|http://www.ncbi.nlm.nih.gov/entrez/query.fcgi?db=gene&cmd=Retrieve&dopt=full_report&list_uids=17172
NM_008588	2.24675	NM_008588|MM8|transcript|chr7|79665759|79667119|ExemplarFor 'NM_008588'; gene_id '17292'; transcript_id 'NM_008588'; gene_name 'Mesp1'; alt '-'; mesoderm posterior 1|http://www.ncbi.nlm.nih.gov/entrez/query.fcgi?db=gene&cmd=Retrieve&dopt=full_report&list_uids=17292
NM_008652	1.64872	NM_008652|MM8|transcript|chr2|162746075|162776128|ExemplarFor 'NM_008652'; gene_id '17865'; transcript_id 'NM_008652'; gene_name 'Mybl2'; alt 'Bmyb'; myeloblastosis oncogene-like 2|http://www.ncbi.nlm.nih.gov/entrez/query.fcgi?db=gene&cmd=Retrieve&dopt=full_report&list_uids=17865
NM_008701	1.58278	NM_008701|MM8|transcript|chr12|57529410|57531296|ExemplarFor 'NM_008701'; gene_id '18094'; transcript_id 'NM_008701'; gene_name 'Nkx2-9'; alt 'Nkx-2.9|Nkx2.9|tinman'; NK2 transcription factor related	locus 9 (Drosophila)|http://www.ncbi.nlm.nih.gov/entrez/query.fcgi?db=gene&cmd=Retrieve&dopt=full_report&list_uids=18094
NM_008732	1.51904	NM_008732|MM8|transcript|chr15|100215931|100251017|ExemplarFor 'NM_008732'; gene_id '18174'; transcript_id 'NM_008732'; gene_name 'Slc11a2'; alt 'DCT1|DMT1|Nramp2|mk|van'; solute carrier family 11 (proton-coupled divalent metal ion transporters)	member 2|http://www.ncbi.nlm.nih.gov/entrez/query.fcgi?db=gene&cmd=Retrieve&dopt=full_report&list_uids=18174
NM_008766	1.62087	NM_008766|MM8|transcript|chr19|8685085|8693568|ExemplarFor 'NM_008766'; gene_id '18399'; transcript_id 'NM_008766'; gene_name 'Slc22a6'; alt 'NKT|Oat1|Orctl1'; solute carrier family 22 (organic anion transporter)	member 6|http://www.ncbi.nlm.nih.gov/entrez/query.fcgi?db=gene&cmd=Retrieve&dopt=full_report&list_uids=18399
NM_008790	1.54292	NM_008790|MM8|transcript|chr8|3623370|3625282|ExemplarFor 'NM_008790'; gene_id '18545'; transcript_id 'NM_008790'; gene_name 'Pcp2'; alt 'L7|Pcp-2'; Purkinje cell protein 2 (L7)|http://www.ncbi.nlm.nih.gov/entrez/query.fcgi?db=gene&cmd=Retrieve&dopt=full_report&list_uids=18545
NM_008796	2.00903	NM_008796|MM8|transcript|chr11|89800686|89818955|ExemplarFor 'NM_008796'; gene_id '18559'; transcript_id 'NM_008796'; gene_name 'Pctp'; alt 'PC-TP'; phosphatidylcholine transfer protein|http://www.ncbi.nlm.nih.gov/entrez/query.fcgi?db=gene&cmd=Retrieve&dopt=full_report&list_uids=18559
NM_008813	2.0522	NM_008813|MM8|transcript|chr10|24330826|24401518|ExemplarFor 'NM_008813'; gene_id '18605'; transcript_id 'NM_008813'; gene_name 'Enpp1'; alt 'C76301|CD203c|E-NPP1|Ly-41|M6S1|NPP1|Npps|PC-1|Pca|Pca-1|Pdnp1|ttw|twy'; ectonucleotide pyrophosphatase/phosphodiesterase 1|http://www.ncbi.nlm.nih.gov/entrez/query.fcgi?db=gene&cmd=Retrieve&dopt=full_report&list_uids=18605
NM_008819	1.52828	NM_008819|MM8|transcript|chr11|59786811|59853034|ExemplarFor 'NM_008819'; gene_id '18618'; transcript_id 'NM_008819'; gene_name 'Pemt'; alt 'Pempt|Pempt2'; phosphatidylethanolamine N-methyltransferase|http://www.ncbi.nlm.nih.gov/entrez/query.fcgi?db=gene&cmd=Retrieve&dopt=full_report&list_uids=18618
NM_008899	1.73652	NM_008899|MM8|transcript|chr4|22577628|22578966|ExemplarFor 'NM_008899'; gene_id '18992'; transcript_id 'NM_008899'; gene_name 'Pou3f2'; alt '9430075J19Rik|A230098E07Rik|Brn-2|Brn2|Otf7'; POU domain	class 3	transcription factor 2|http://www.ncbi.nlm.nih.gov/entrez/query.fcgi?db=gene&cmd=Retrieve&dopt=full_report&list_uids=18992
NM_008937	1.70275	NM_008937|MM8|transcript|chr1|191822562|191871468|ExemplarFor 'NM_008937'; gene_id '19130'; transcript_id 'NM_008937'; gene_name 'Prox1'; alt 'A230003G05Rik'; prospero-related homeobox 1|http://www.ncbi.nlm.nih.gov/entrez/query.fcgi?db=gene&cmd=Retrieve&dopt=full_report&list_uids=19130
NM_009167	3.43058	NM_009167|MM8|transcript|chr13|51443536|51588327|ExemplarFor 'NM_009167'; gene_id '20418'; transcript_id 'NM_009167'; gene_name 'Shc3'; alt 'MGC124163|N-Shc|Rai|ShcC'; src homology 2 domain-containing transforming protein C3|http://www.ncbi.nlm.nih.gov/entrez/query.fcgi?db=gene&cmd=Retrieve&dopt=full_report&list_uids=20418
NM_009217	2.01064	NM_009217|MM8|transcript|chr11|113435573|113441985|ExemplarFor 'NM_009217'; gene_id '20606'; transcript_id 'NM_009217'; gene_name 'Sstr2'; alt 'SSTR-2|Smstr-2|Smstr2|sst2'; somatostatin receptor 2|http://www.ncbi.nlm.nih.gov/entrez/query.fcgi?db=gene&cmd=Retrieve&dopt=full_report&list_uids=20606
NM_009234	1.75556	NM_009234|MM8|transcript|chr12|27921483|27928980|ExemplarFor 'NM_009234'; gene_id '20666'; transcript_id 'NM_009234'; gene_name 'Sox11'; alt '1110038H03Rik|6230403H02Rik|AI836553|end1'; SRY-box containing gene 11|http://www.ncbi.nlm.nih.gov/entrez/query.fcgi?db=gene&cmd=Retrieve&dopt=full_report&list_uids=20666
NM_009291	2.13518	NM_009291|MM8|transcript|chr9|57927485|57952090|ExemplarFor 'NM_009291'; gene_id '20897'; transcript_id 'NM_009291'; gene_name 'Stra6'; alt 'AI891933'; stimulated by retinoic acid gene 6|http://www.ncbi.nlm.nih.gov/entrez/query.fcgi?db=gene&cmd=Retrieve&dopt=full_report&list_uids=20897
NM_009464	1.80835	NM_009464|MM8|transcript|chr7|100347072|100360514|ExemplarFor 'NM_009464'; gene_id '22229'; transcript_id 'NM_009464'; gene_name 'Ucp3'; alt 'AI645527|Slc25a9|UCP-3'; uncoupling protein 3 (mitochondrial	proton carrier)|http://www.ncbi.nlm.nih.gov/entrez/query.fcgi?db=gene&cmd=Retrieve&dopt=full_report&list_uids=22229
NM_009490	1.98894	NM_009490|MM8|transcript|chr7|6915808|6941617|ExemplarFor 'NM_009490'; gene_id '22306'; transcript_id 'NM_009490'; gene_name 'V2r15'; alt '-'; vomeronasal 2	receptor	15|http://www.ncbi.nlm.nih.gov/entrez/query.fcgi?db=gene&cmd=Retrieve&dopt=full_report&list_uids=22306
NM_009521	2.26795	NM_009521|MM8|transcript|chr11|103590313|103634047|ExemplarFor 'NM_009521'; gene_id '22415'; transcript_id 'NM_009521'; gene_name 'Wnt3'; alt 'Int-4|Wnt-3'; wingless-related MMTV integration site 3|http://www.ncbi.nlm.nih.gov/entrez/query.fcgi?db=gene&cmd=Retrieve&dopt=full_report&list_uids=22415
NM_009594	1.57202	NM_009594|MM8|transcript|chr2|31581990|31626236|ExemplarFor 'NM_009594'; gene_id '11350'; transcript_id 'NM_009594'; gene_name 'Abl1'; alt 'AI325092|Abl|E430008G22Rik|MGC117749|c-Abl'; v-abl Abelson murine leukemia oncogene 1|http://www.ncbi.nlm.nih.gov/entrez/query.fcgi?db=gene&cmd=Retrieve&dopt=full_report&list_uids=11350
NM_009636	1.6519	NM_009636|MM8|transcript|chr11|5761949|5772053|ExemplarFor 'NM_009636'; gene_id '11568'; transcript_id 'NM_009636'; gene_name 'Aebp1'; alt 'ACLP'; AE binding protein 1|http://www.ncbi.nlm.nih.gov/entrez/query.fcgi?db=gene&cmd=Retrieve&dopt=full_report&list_uids=11568
NM_009699	2.1269	NM_009699|MM8|transcript|chr15|99407105|99412579|ExemplarFor 'NM_009699'; gene_id '11827'; transcript_id 'NM_009699'; gene_name 'Aqp2'; alt '-'; aquaporin 2|http://www.ncbi.nlm.nih.gov/entrez/query.fcgi?db=gene&cmd=Retrieve&dopt=full_report&list_uids=11827
NM_009708	1.55106	NM_009708|MM8|transcript|chr11|101284427|101287396|ExemplarFor 'NM_009708'; gene_id '11858'; transcript_id 'NM_009708'; gene_name 'Rnd2'; alt 'Arhn|Rohn'; Rho family GTPase 2|http://www.ncbi.nlm.nih.gov/entrez/query.fcgi?db=gene&cmd=Retrieve&dopt=full_report&list_uids=11858
NM_009719	2.09676	NM_009719|MM8|transcript|chr10|61528446|61530120|ExemplarFor 'NM_009719'; gene_id '11925'; transcript_id 'NM_009719'; gene_name 'Neurog3'; alt 'Atoh5|MGC129292|MGC129293|Math4B|ngn3'; neurogenin 3|http://www.ncbi.nlm.nih.gov/entrez/query.fcgi?db=gene&cmd=Retrieve&dopt=full_report&list_uids=11925
NM_009781	2.16152	NM_009781|MM8|transcript|chr6|118558082|119074173|ExemplarFor 'NM_009781'; gene_id '12288'; transcript_id 'NM_009781'; gene_name 'Cacna1c'; alt 'Cav1.2|Cchl1a1'; calcium channel	voltage-dependent	L type	alpha 1C subunit|http://www.ncbi.nlm.nih.gov/entrez/query.fcgi?db=gene&cmd=Retrieve&dopt=full_report&list_uids=12288
NM_009784	1.53608	NM_009784|MM8|transcript|chr5|15446611|15882875|ExemplarFor 'NM_009784'; gene_id '12293'; transcript_id 'NM_009784'; gene_name 'Cacna2d1'; alt 'Cacna2|Cchl2a'; calcium channel	voltage-dependent	alpha2/delta subunit 1|http://www.ncbi.nlm.nih.gov/entrez/query.fcgi?db=gene&cmd=Retrieve&dopt=full_report&list_uids=12293
NM_009801	1.89544	NM_009801|MM8|transcript|chr3|14863468|14877513|ExemplarFor 'NM_009801'; gene_id '12349'; transcript_id 'NM_009801'; gene_name 'Car2'; alt 'AI131712|CAII|Car-2|Ltw-5|Lvtw-5'; carbonic anhydrase 2|http://www.ncbi.nlm.nih.gov/entrez/query.fcgi?db=gene&cmd=Retrieve&dopt=full_report&list_uids=12349
NM_009872	1.59154	NM_009872|MM8|transcript|chr1|74788304|74789414|ExemplarFor 'NM_009872'; gene_id '12570'; transcript_id 'NM_009872'; gene_name 'Cdk5r2'; alt 'p39'; cyclin-dependent kinase 5	regulatory subunit 2 (p39)|http://www.ncbi.nlm.nih.gov/entrez/query.fcgi?db=gene&cmd=Retrieve&dopt=full_report&list_uids=12570
NM_009933	1.57847	NM_009933|MM8|transcript|chr10|76152507|76169760|ExemplarFor 'NM_009933'; gene_id '12833'; transcript_id 'NM_009933'; gene_name 'Col6a1'; alt 'AI747156|Col6a-1'; procollagen	type VI	alpha 1|http://www.ncbi.nlm.nih.gov/entrez/query.fcgi?db=gene&cmd=Retrieve&dopt=full_report&list_uids=12833
NM_010004	1.79588	NM_010004|MM8|transcript|chr19|39820383|39866039|ExemplarFor 'NM_010004'; gene_id '13099'; transcript_id 'NM_010004'; gene_name 'Cyp2c40'; alt 'AI265721|AI662255'; cytochrome P450	family 2	subfamily c	polypeptide 40|http://www.ncbi.nlm.nih.gov/entrez/query.fcgi?db=gene&cmd=Retrieve&dopt=full_report&list_uids=13099
NM_010052	1.84792	NM_010052|MM8|transcript|chr12|109901029|109908498|ExemplarFor 'NM_010052'; gene_id '13386'; transcript_id 'NM_010052'; gene_name 'Dlk1'; alt 'AW742678|FA1|Ly107|Peg9|SCP1|ZOG|pG2|pref-1'; delta-like 1 homolog (Drosophila)|http://www.ncbi.nlm.nih.gov/entrez/query.fcgi?db=gene&cmd=Retrieve&dopt=full_report&list_uids=13386
NM_010111	1.95401	NM_010111|MM8|transcript|chr8|8617405|8660745|ExemplarFor 'NM_010111'; gene_id '13642'; transcript_id 'NM_010111'; gene_name 'Efnb2'; alt 'ELF-2|Epl5|Eplg5|Htk-L|LERK-5|Lerk5|NLERK-1'; ephrin B2|http://www.ncbi.nlm.nih.gov/entrez/query.fcgi?db=gene&cmd=Retrieve&dopt=full_report&list_uids=13642
NM_010133	2.75754	NM_010133|MM8|transcript|chr1|122430226|122435517|ExemplarFor 'NM_010133'; gene_id '13798'; transcript_id 'NM_010133'; gene_name 'En1'; alt 'En-1|Mo-en.1'; engrailed 1|http://www.ncbi.nlm.nih.gov/entrez/query.fcgi?db=gene&cmd=Retrieve&dopt=full_report&list_uids=13798
NM_010217	1.71199	NM_010217|MM8|transcript|chr10|24284922|24288096|ExemplarFor 'NM_010217'; gene_id '14219'; transcript_id 'NM_010217'; gene_name 'Ctgf'; alt 'Fisp12|Hcs24|fisp-12'; connective tissue growth factor|http://www.ncbi.nlm.nih.gov/entrez/query.fcgi?db=gene&cmd=Retrieve&dopt=full_report&list_uids=14219
NM_010225	1.68146	NM_010225|MM8|transcript|chr13|31633243|31638867|ExemplarFor 'NM_010225'; gene_id '14238'; transcript_id 'NM_010225'; gene_name 'Foxf2'; alt 'FREAC2|Fkh20|LUN'; forkhead box F2|http://www.ncbi.nlm.nih.gov/entrez/query.fcgi?db=gene&cmd=Retrieve&dopt=full_report&list_uids=14238
NM_010459	1.55804	NM_010459|MM8|transcript|chr11|96134356|96136690|ExemplarFor 'NM_010459'; gene_id '15412'; transcript_id 'NM_010459'; gene_name 'Hoxb4'; alt 'Hox-2.6'; homeo box B4|http://www.ncbi.nlm.nih.gov/entrez/query.fcgi?db=gene&cmd=Retrieve&dopt=full_report&list_uids=15412
NM_010465	1.74278	NM_010465|MM8|transcript|chr15|102837512|102839916|ExemplarFor 'NM_010465'; gene_id '15425'; transcript_id 'NM_010465'; gene_name 'Hoxc6'; alt 'Hox-3.3|Hox-6.1'; homeo box C6|http://www.ncbi.nlm.nih.gov/entrez/query.fcgi?db=gene&cmd=Retrieve&dopt=full_report&list_uids=15425
NM_010496	1.94779	NM_010496|MM8|transcript|chr12|25682878|25685148|ExemplarFor 'NM_010496'; gene_id '15902'; transcript_id 'NM_010496'; gene_name 'Id2'; alt 'AI255428|C78922|Idb2'; inhibitor of DNA binding 2|http://www.ncbi.nlm.nih.gov/entrez/query.fcgi?db=gene&cmd=Retrieve&dopt=full_report&list_uids=15902
NM_010516	2.28167	NM_010516|MM8|transcript|chr3|145584361|145587367|ExemplarFor 'NM_010516'; gene_id '16007'; transcript_id 'NM_010516'; gene_name 'Cyr61'; alt 'AI325051|CCN1|Igfbp10'; cysteine rich protein 61|http://www.ncbi.nlm.nih.gov/entrez/query.fcgi?db=gene&cmd=Retrieve&dopt=full_report&list_uids=16007
NM_010517	1.68435	NM_010517|MM8|transcript|chr11|98857349|98868736|ExemplarFor 'NM_010517'; gene_id '16010'; transcript_id 'NM_010517'; gene_name 'Igfbp4'; alt 'AI875747|Deb2|IGFBP-4'; insulin-like growth factor binding protein 4|http://www.ncbi.nlm.nih.gov/entrez/query.fcgi?db=gene&cmd=Retrieve&dopt=full_report&list_uids=16010
NM_010586	6.80858	NM_010586|MM8|transcript|chr6|146068649|146459082|ExemplarFor 'NM_010586	NM_019923'; gene_id '16439'; transcript_id 'NM_010586'; gene_name 'Itpr2'; alt 'AI649341|InsP3R-2|InsP3R-5|Ip3r2|Itpr5'; inositol 1	4	5-triphosphate receptor 2|http://www.ncbi.nlm.nih.gov/entrez/query.fcgi?db=gene&cmd=Retrieve&dopt=full_report&list_uids=16439
NM_010678	1.75213	NM_010678|MM8|transcript|chr1|38123788|38572845|ExemplarFor 'NM_010678'; gene_id '16764'; transcript_id 'NM_010678'; gene_name 'Aff3'; alt '3222402O04Rik|LAF-4|Laf4'; AF4/FMR2 family	member 3|http://www.ncbi.nlm.nih.gov/entrez/query.fcgi?db=gene&cmd=Retrieve&dopt=full_report&list_uids=16764
NM_010703	4.38306	NM_010703|MM8|transcript|chr3|131099625|131212489|ExemplarFor 'NM_010703'; gene_id '16842'; transcript_id 'NM_010703'; gene_name 'Lef1'; alt '3000002B05|AI451430|Lef-1'; lymphoid enhancer binding factor 1|http://www.ncbi.nlm.nih.gov/entrez/query.fcgi?db=gene&cmd=Retrieve&dopt=full_report&list_uids=16842
NM_010905	1.53321	NM_010905|MM8|transcript|chr4|97269916|97604410|ExemplarFor 'NM_010905'; gene_id '18027'; transcript_id 'NM_010905'; gene_name 'Nfia'; alt '1110047K16Rik|9430022M17Rik|NF1-A'; nuclear factor I/A|http://www.ncbi.nlm.nih.gov/entrez/query.fcgi?db=gene&cmd=Retrieve&dopt=full_report&list_uids=18027
NM_010910	1.52186	NM_010910|MM8|transcript|chr14|67037213|67041075|ExemplarFor 'NM_010910'; gene_id '18039'; transcript_id 'NM_010910'; gene_name 'Nefl'; alt 'AI847934|CMT2E|NF-L|NF68|Nfl'; neurofilament	light polypeptide|http://www.ncbi.nlm.nih.gov/entrez/query.fcgi?db=gene&cmd=Retrieve&dopt=full_report&list_uids=18039
NM_010923	2.06244	NM_010923|MM8|transcript|chr2|157251563|157253945|ExemplarFor 'NM_010923'; gene_id '18111'; transcript_id 'NM_010923'; gene_name 'Nnat'; alt '5730414I02Rik|AW107673|Peg5'; neuronatin|http://www.ncbi.nlm.nih.gov/entrez/query.fcgi?db=gene&cmd=Retrieve&dopt=full_report&list_uids=18111
NM_011097	1.76212	NM_011097|MM8|transcript|chr13|55834675|55841047|ExemplarFor 'NM_011097'; gene_id '18740'; transcript_id 'NM_011097'; gene_name 'Pitx1'; alt 'Bft|P-OTX|Potx|Ptx1'; paired-like homeodomain transcription factor 1|http://www.ncbi.nlm.nih.gov/entrez/query.fcgi?db=gene&cmd=Retrieve&dopt=full_report&list_uids=18740
NM_011339	1.98831	NM_011339|MM8|transcript|chr5|91869770|91877088|ExemplarFor 'NM_011339'; gene_id '20309'; transcript_id 'NM_011339'; gene_name 'Cxcl15'; alt 'Scyb15|lungkine|weche'; chemokine (C-X-C motif) ligand 15|http://www.ncbi.nlm.nih.gov/entrez/query.fcgi?db=gene&cmd=Retrieve&dopt=full_report&list_uids=20309
NM_011416	1.62893	NM_011416|MM8|transcript|chr19|26672256|26845418|ExemplarFor 'NM_011416	NM_026003'; gene_id '67155'; transcript_id 'NM_011416'; gene_name 'Smarca2'; alt '2610209L14Rik|SNF2alpha|Snf2l2|brahma|brm'; SWI/SNF related	matrix associated	actin dependent regulator of chromatin	subfamily a	member 2|http://www.ncbi.nlm.nih.gov/entrez/query.fcgi?db=gene&cmd=Retrieve&dopt=full_report&list_uids=67155
NM_011566	1.71866	NM_011566|MM8|transcript|chr17|28059259|28077735|ExemplarFor 'NM_011566'; gene_id '21678'; transcript_id 'NM_011566'; gene_name 'Tead3'; alt 'AW125760|DTEF-1|ETFR-1|TEAD-3|TEF-5|Tcf13r2'; TEA domain family member 3|http://www.ncbi.nlm.nih.gov/entrez/query.fcgi?db=gene&cmd=Retrieve&dopt=full_report&list_uids=21678
NM_011581	1.8792	NM_011581|MM8|transcript|chr17|14403746|14430687|ExemplarFor 'NM_011581'; gene_id '21826'; transcript_id 'NM_011581'; gene_name 'Thbs2'; alt 'TSP2|Thbs-2'; thrombospondin 2|http://www.ncbi.nlm.nih.gov/entrez/query.fcgi?db=gene&cmd=Retrieve&dopt=full_report&list_uids=21826
NM_011817	1.86287	NM_011817|MM8|transcript|chr13|51859188|51860971|ExemplarFor 'NM_011817'; gene_id '23882'; transcript_id 'NM_011817'; gene_name 'Gadd45g'; alt 'AI327420|C86281|CR6|DDIT2|OIG37'; growth arrest and DNA-damage-inducible 45 gamma|http://www.ncbi.nlm.nih.gov/entrez/query.fcgi?db=gene&cmd=Retrieve&dopt=full_report&list_uids=23882
NM_011821	1.52362	NM_011821|MM8|transcript|chr14|115808386|116859339|ExemplarFor 'NM_011821'; gene_id '23888'; transcript_id 'NM_011821'; gene_name 'Gpc6'; alt '6720429C22Rik|AI480529|MGC32221'; glypican 6|http://www.ncbi.nlm.nih.gov/entrez/query.fcgi?db=gene&cmd=Retrieve&dopt=full_report&list_uids=23888
NM_011858	2.04363	NM_011858|MM8|transcript|chr7|96046437|96782444|ExemplarFor 'NM_011858'; gene_id '23966'; transcript_id 'NM_011858'; gene_name 'Odz4'; alt 'Doc4|ELM2|R75022|Ten-m4|l(7)-3Rn|l7Rn3|mKIAA1302'; odd Oz/ten-m homolog 4 (Drosophila)|http://www.ncbi.nlm.nih.gov/entrez/query.fcgi?db=gene&cmd=Retrieve&dopt=full_report&list_uids=23966
NM_011909	1.5374	NM_011909|MM8|transcript|chr6|121211574|121236536|ExemplarFor 'NM_011909'; gene_id '24110'; transcript_id 'NM_011909'; gene_name 'Usp18'; alt '1110058H21Rik|AW047653|UBP43|Ubp15'; ubiquitin specific peptidase 18|http://www.ncbi.nlm.nih.gov/entrez/query.fcgi?db=gene&cmd=Retrieve&dopt=full_report&list_uids=24110
NM_011978	1.9077	NM_011978|MM8|transcript|chr2|126244595|126279377|ExemplarFor 'NM_011978'; gene_id '26458'; transcript_id 'NM_011978'; gene_name 'Slc27a2'; alt 'ACSVL1|FATP2|VLCS|Vlac|Vlacs'; solute carrier family 27 (fatty acid transporter)	member 2|http://www.ncbi.nlm.nih.gov/entrez/query.fcgi?db=gene&cmd=Retrieve&dopt=full_report&list_uids=26458
NM_011984	1.542	NM_011984|MM8|transcript|chr8|73212038|73223342|ExemplarFor 'NM_011984'; gene_id '26558'; transcript_id 'NM_011984'; gene_name 'Homer3'; alt 'AW146114'; homer homolog 3 (Drosophila)|http://www.ncbi.nlm.nih.gov/entrez/query.fcgi?db=gene&cmd=Retrieve&dopt=full_report&list_uids=26558
NM_013461	3.48827	NM_013461|MM8|transcript|chr14|65589367|65687439|ExemplarFor 'NM_013461'; gene_id '11549'; transcript_id 'NM_013461'; gene_name 'Adra1a'; alt 'Adra1c|MGC130524|[a]1a'; adrenergic receptor	alpha 1a|http://www.ncbi.nlm.nih.gov/entrez/query.fcgi?db=gene&cmd=Retrieve&dopt=full_report&list_uids=11549
NM_013462	1.64209	NM_013462|MM8|transcript|chr8|28691711|28695524|ExemplarFor 'NM_013462'; gene_id '11556'; transcript_id 'NM_013462'; gene_name 'Adrb3'; alt 'Adrb-3'; adrenergic receptor	beta 3|http://www.ncbi.nlm.nih.gov/entrez/query.fcgi?db=gene&cmd=Retrieve&dopt=full_report&list_uids=11556
NM_013463	1.90684	NM_013463|MM8|transcript|chrX|129934705|129947305|ExemplarFor 'NM_013463'; gene_id '11605'; transcript_id 'NM_013463'; gene_name 'Gla'; alt 'Ags'; galactosidase	alpha|http://www.ncbi.nlm.nih.gov/entrez/query.fcgi?db=gene&cmd=Retrieve&dopt=full_report&list_uids=11605
NM_013549	1.61949	NM_013549|MM8|transcript|chr3|96325120|96325698|ExemplarFor 'NM_013549'; gene_id '15267'; transcript_id 'NM_013549'; gene_name 'Hist2h2aa1'; alt 'AI448581|H2a-615|Hist2'; histone 2	H2aa1|http://www.ncbi.nlm.nih.gov/entrez/query.fcgi?db=gene&cmd=Retrieve&dopt=full_report&list_uids=15267
NM_013598	1.95486	NM_013598|MM8|transcript|chr10|99445511|99530100|ExemplarFor 'NM_013598'; gene_id '17311'; transcript_id 'NM_013598'; gene_name 'Kitl'; alt 'Clo|Con|Gb|Mgf|SCF|SF|SLF|Sl|Steel|contrasted'; kit ligand|http://www.ncbi.nlm.nih.gov/entrez/query.fcgi?db=gene&cmd=Retrieve&dopt=full_report&list_uids=17311
NM_013640	1.6953	NM_013640|MM8|transcript|chr8|108824892|108827234|ExemplarFor 'NM_013640'; gene_id '19171'; transcript_id 'NM_013640'; gene_name 'Psmb10'; alt 'Mecl1'; proteasome (prosome	macropain) subunit	beta type 10|http://www.ncbi.nlm.nih.gov/entrez/query.fcgi?db=gene&cmd=Retrieve&dopt=full_report&list_uids=19171
NM_013770	1.66108	NM_013770|MM8|transcript|chr11|120307961|120315256|ExemplarFor 'NM_013770'; gene_id '27376'; transcript_id 'NM_013770'; gene_name 'Slc25a10'; alt 'Dic'; solute carrier family 25 (mitochondrial carrier	dicarboxylate transporter)	member 10|http://www.ncbi.nlm.nih.gov/entrez/query.fcgi?db=gene&cmd=Retrieve&dopt=full_report&list_uids=27376
NM_013869	2.14279	NM_013869|MM8|transcript|chr14|59918145|60000579|ExemplarFor 'NM_013869'; gene_id '29820'; transcript_id 'NM_013869'; gene_name 'Tnfrsf19'; alt 'AL023044|AW123854|TAJ|TAJ-ALPHA|TRADE|Tnfrsf20|Troy'; tumor necrosis factor receptor superfamily	member 19|http://www.ncbi.nlm.nih.gov/entrez/query.fcgi?db=gene&cmd=Retrieve&dopt=full_report&list_uids=29820
NM_013913	1.58431	NM_013913|MM8|transcript|chr4|98523005|98530045|ExemplarFor 'NM_013913'; gene_id '30924'; transcript_id 'NM_013913'; gene_name 'Angptl3'; alt 'hypl'; angiopoietin-like 3|http://www.ncbi.nlm.nih.gov/entrez/query.fcgi?db=gene&cmd=Retrieve&dopt=full_report&list_uids=30924
NM_015753	2.5153	NM_015753|MM8|transcript|chr2|44809129|44935025|ExemplarFor 'NM_015753'; gene_id '24136'; transcript_id 'NM_015753'; gene_name 'Zfhx1b'; alt '9130203F04Rik|SIP1|Zfx1b|Zfxh1b|mKIAA0569'; zinc finger homeobox 1b|http://www.ncbi.nlm.nih.gov/entrez/query.fcgi?db=gene&cmd=Retrieve&dopt=full_report&list_uids=24136
NM_016707	1.77205	NM_016707|MM8|transcript|chr11|23978116|24073194|ExemplarFor 'NM_016707'; gene_id '14025'; transcript_id 'NM_016707'; gene_name 'Bcl11a'; alt '2810047E18Rik|Ctip1|D930021L15Rik|Evi9|mKIAA1809'; B-cell CLL/lymphoma 11A (zinc finger protein)|http://www.ncbi.nlm.nih.gov/entrez/query.fcgi?db=gene&cmd=Retrieve&dopt=full_report&list_uids=14025
NM_016889	1.67669	NM_016889|MM8|transcript|chr2|145913551|145916461|ExemplarFor 'NM_016889'; gene_id '53626'; transcript_id 'NM_016889'; gene_name 'Insm1'; alt 'IA-1'; insulinoma-associated 1|http://www.ncbi.nlm.nih.gov/entrez/query.fcgi?db=gene&cmd=Retrieve&dopt=full_report&list_uids=53626
NM_017366	1.54978	NM_017366|MM8|transcript|chr11|69826386|69831602|ExemplarFor 'NM_017366'; gene_id '11370'; transcript_id 'NM_017366'; gene_name 'Acadvl'; alt 'vlcad'; acyl-Coenzyme A dehydrogenase	very long chain|http://www.ncbi.nlm.nih.gov/entrez/query.fcgi?db=gene&cmd=Retrieve&dopt=full_report&list_uids=11370
NM_017467	1.70229	NM_017467|MM8|transcript|chr5|143516860|143535079|ExemplarFor 'NM_017467'; gene_id '54201'; transcript_id 'NM_017467'; gene_name 'Zfp316'; alt 'Emzf1|MZF-3'; zinc finger protein 316|http://www.ncbi.nlm.nih.gov/entrez/query.fcgi?db=gene&cmd=Retrieve&dopt=full_report&list_uids=54201
NM_018820	1.57479	NM_018820|MM8|transcript|chr7|27195712|27199074|ExemplarFor 'NM_018820'; gene_id '55942'; transcript_id 'NM_018820'; gene_name 'Sertad1'; alt '1110032C13Rik|AV000455|AW456625|Sei1|TRIP-Br1'; SERTA domain containing 1|http://www.ncbi.nlm.nih.gov/entrez/query.fcgi?db=gene&cmd=Retrieve&dopt=full_report&list_uids=55942
NM_019511	1.67428	NM_019511|MM8|transcript|chr11|6558535|6577478|ExemplarFor 'NM_019511'; gene_id '56089'; transcript_id 'NM_019511'; gene_name 'Ramp3'; alt 'AI850306'; receptor (calcitonin) activity modifying protein 3|http://www.ncbi.nlm.nih.gov/entrez/query.fcgi?db=gene&cmd=Retrieve&dopt=full_report&list_uids=56089
NM_019517	1.66893	NM_019517|MM8|transcript|chr16|97461671|97543922|ExemplarFor 'NM_019517'; gene_id '56175'; transcript_id 'NM_019517'; gene_name 'Bace2'; alt '1110059C24Rik|AEPLC|AI850424|ALP56|ARP1|ASP21|BAE2|CDA13|CEAP1|DRAP'; beta-site APP-cleaving enzyme 2|http://www.ncbi.nlm.nih.gov/entrez/query.fcgi?db=gene&cmd=Retrieve&dopt=full_report&list_uids=56175
NM_019916	1.55967	NM_019916|MM8|transcript|chr11|33101278|33103459|ExemplarFor 'NM_019916'; gene_id '27140'; transcript_id 'NM_019916'; gene_name 'Tlx3'; alt 'Hox11l2|Rnx|Tlx1l2'; T-cell leukemia	homeobox 3|http://www.ncbi.nlm.nih.gov/entrez/query.fcgi?db=gene&cmd=Retrieve&dopt=full_report&list_uids=27140
NM_019944	1.78333	NM_019944|MM8|transcript|chr5|29804047|29809257|ExemplarFor 'NM_019944'; gene_id '15285'; transcript_id 'NM_019944'; gene_name 'Hlxb9'; alt 'HB9|MNR2'; homeobox gene HB9|http://www.ncbi.nlm.nih.gov/entrez/query.fcgi?db=gene&cmd=Retrieve&dopt=full_report&list_uids=15285
NM_020013	1.58033	NM_020013|MM8|transcript|chr7|45481931|45483532|ExemplarFor 'NM_020013'; gene_id '56636'; transcript_id 'NM_020013'; gene_name 'Fgf21'; alt '-'; fibroblast growth factor 21|http://www.ncbi.nlm.nih.gov/entrez/query.fcgi?db=gene&cmd=Retrieve&dopt=full_report&list_uids=56636
NM_020512	2.48065	NM_020512|MM8|transcript|chr14|51411971|51412913|ExemplarFor 'NM_020512'; gene_id '57269'; transcript_id 'NM_020512'; gene_name 'Olfr1507'; alt 'MOR244-1|Mor28|Or28'; olfactory receptor 1507|http://www.ncbi.nlm.nih.gov/entrez/query.fcgi?db=gene&cmd=Retrieve&dopt=full_report&list_uids=57269
NM_021286	1.61413	NM_021286|MM8|transcript|chr11|77747137|77795243|ExemplarFor 'NM_021286'; gene_id '20370'; transcript_id 'NM_021286'; gene_name 'Sez6'; alt 'BSRP-C|D11Bhm177e|KIAA4158|mKIAA4158|sez-6'; seizure related gene 6|http://www.ncbi.nlm.nih.gov/entrez/query.fcgi?db=gene&cmd=Retrieve&dopt=full_report&list_uids=20370
NM_021431	1.57294	NM_021431|MM8|transcript|chrX|5222982|5230227|ExemplarFor 'NM_021431'; gene_id '58242'; transcript_id 'NM_021431'; gene_name 'Nudt11'; alt 'DIPP3|DIPP3b'; nudix (nucleoside diphosphate linked moiety X)-type motif 11|http://www.ncbi.nlm.nih.gov/entrez/query.fcgi?db=gene&cmd=Retrieve&dopt=full_report&list_uids=58242
NM_021507	1.57221	NM_021507|MM8|transcript|chr2|122473439|122500994|ExemplarFor 'NM_021507'; gene_id '59010'; transcript_id 'NM_021507'; gene_name 'Sqrdl'; alt '0610039J17Rik|4930557M22Rik'; sulfide quinone reductase-like (yeast)|http://www.ncbi.nlm.nih.gov/entrez/query.fcgi?db=gene&cmd=Retrieve&dopt=full_report&list_uids=59010
NM_021716	1.63232	NM_021716|MM8|transcript|chr2|63778669|63898827|ExemplarFor 'NM_021716'; gene_id '60344'; transcript_id 'NM_021716'; gene_name 'Fign'; alt 'fi|fidget'; fidgetin|http://www.ncbi.nlm.nih.gov/entrez/query.fcgi?db=gene&cmd=Retrieve&dopt=full_report&list_uids=60344
NM_023049	1.88581	NM_023049|MM8|transcript|chr12|103722191|103757051|ExemplarFor 'NM_023049'; gene_id '65256'; transcript_id 'NM_023049'; gene_name 'Asb2'; alt '1110008E15Rik'; ankyrin repeat and SOCS box-containing protein 2|http://www.ncbi.nlm.nih.gov/entrez/query.fcgi?db=gene&cmd=Retrieve&dopt=full_report&list_uids=65256
NM_023438	3.00306	NM_023438|MM8|transcript|chr11|82205094|82262522|ExemplarFor 'NM_023438'; gene_id '270893'; transcript_id 'NM_023438'; gene_name 'Tmem132e'; alt 'Gm644'; transmembrane protein 132E|http://www.ncbi.nlm.nih.gov/entrez/query.fcgi?db=gene&cmd=Retrieve&dopt=full_report&list_uids=270893
NM_024271	2.01161	NM_024271|MM8|transcript|chr8|11654892|11678722|ExemplarFor 'NM_024271'; gene_id '76413'; transcript_id 'NM_024271'; gene_name '1700016D06Rik'; alt '-'; RIKEN cDNA 1700016D06 gene|http://www.ncbi.nlm.nih.gov/entrez/query.fcgi?db=gene&cmd=Retrieve&dopt=full_report&list_uids=76413
NM_025386	1.59863	NM_025386|MM8|transcript|chr1|84718880|84779509|ExemplarFor 'NM_025386'; gene_id '66153'; transcript_id 'NM_025386'; gene_name 'Fbxo36'; alt '0610008D19Rik|1110020F21Rik|2410002G19Rik|D1Ertd757e'; F-box only protein 36|http://www.ncbi.nlm.nih.gov/entrez/query.fcgi?db=gene&cmd=Retrieve&dopt=full_report&list_uids=66153
NM_025626	1.67685	NM_025626|MM8|transcript|chr2|3630729|3699406|ExemplarFor 'NM_025626'; gene_id '66540'; transcript_id 'NM_025626'; gene_name '3110001A13Rik'; alt 'AA589595|AA959793|AI132312'; RIKEN cDNA 3110001A13 gene|http://www.ncbi.nlm.nih.gov/entrez/query.fcgi?db=gene&cmd=Retrieve&dopt=full_report&list_uids=66540
NM_025629	1.60099	NM_025629|MM8|transcript|chr10|79745867|79751541|ExemplarFor 'NM_025629'; gene_id '66548'; transcript_id 'NM_025629'; gene_name 'Adamtsl5'; alt '2010109H09Rik|MGC41037|Thsd6'; ADAMTS-like 5|http://www.ncbi.nlm.nih.gov/entrez/query.fcgi?db=gene&cmd=Retrieve&dopt=full_report&list_uids=66548
NM_025719	2.48271	NM_025719|MM8|transcript|chr13|21474563|21475952|ExemplarFor 'NM_025719'; gene_id '66707'; transcript_id 'NM_025719'; gene_name '4921504I05Rik'; alt 'MGC118265'; RIKEN cDNA 4921504I05 gene|http://www.ncbi.nlm.nih.gov/entrez/query.fcgi?db=gene&cmd=Retrieve&dopt=full_report&list_uids=66707
NM_025730	1.5024	NM_025730|MM8|transcript|chr15|91501047|91643302|ExemplarFor 'NM_025730'; gene_id '66725'; transcript_id 'NM_025730'; gene_name 'Lrrk2'; alt '4921513O20Rik|9330188B09Rik|AW561911|D630001M17Rik|Gm927|cI-46'; leucine-rich repeat kinase 2|http://www.ncbi.nlm.nih.gov/entrez/query.fcgi?db=gene&cmd=Retrieve&dopt=full_report&list_uids=66725
NM_025749	1.59322	NM_025749|MM8|transcript|chr18|52741350|52765199|ExemplarFor 'NM_025749'; gene_id '66758'; transcript_id 'NM_025749'; gene_name 'Zfp474'; alt '4933409D10Rik'; zinc finger protein 474|http://www.ncbi.nlm.nih.gov/entrez/query.fcgi?db=gene&cmd=Retrieve&dopt=full_report&list_uids=66758
NM_025915	1.56773	NM_025915|MM8|transcript|chr11|69212713|69214429|ExemplarFor 'NM_025915'; gene_id '67020'; transcript_id 'NM_025915'; gene_name 'Tmem88'; alt '2600017H02Rik'; transmembrane protein 88|http://www.ncbi.nlm.nih.gov/entrez/query.fcgi?db=gene&cmd=Retrieve&dopt=full_report&list_uids=67020
NM_026180	2.02503	NM_026180|MM8|transcript|chr17|84591456|84608659|ExemplarFor 'NM_026180'; gene_id '67470'; transcript_id 'NM_026180'; gene_name 'Abcg8'; alt '1300003C16Rik|AI114946|Sterolin-2|sterolin 2'; ATP-binding cassette	sub-family G (WHITE)	member 8|http://www.ncbi.nlm.nih.gov/entrez/query.fcgi?db=gene&cmd=Retrieve&dopt=full_report&list_uids=67470
NM_026243	1.62495	NM_026243|MM8|transcript|chr10|101804124|101820001|ExemplarFor 'NM_026243'; gene_id '67569'; transcript_id 'NM_026243'; gene_name 'Mgat4c'; alt '9130411I17Rik|GntIVh'; mannosyl (alpha-1	3-)-glycoprotein beta-1	4-N-acetylglucosaminyltransferase	isozyme C (putative)|http://www.ncbi.nlm.nih.gov/entrez/query.fcgi?db=gene&cmd=Retrieve&dopt=full_report&list_uids=67569
NM_026272	1.53194	NM_026272|MM8|transcript|chr11|121053342|121071945|ExemplarFor 'NM_026272'; gene_id '67608'; transcript_id 'NM_026272'; gene_name 'Narf'; alt '4430402O11Rik'; nuclear prelamin A recognition factor|http://www.ncbi.nlm.nih.gov/entrez/query.fcgi?db=gene&cmd=Retrieve&dopt=full_report&list_uids=67608
NM_026790	2.15392	NM_026790|MM8|transcript|chr12|103835260|103841257|ExemplarFor 'NM_026790	NM_194066	NM_194067	NM_194068'; gene_id '52668'; transcript_id 'NM_026790'; gene_name 'D12Ertd647e'; alt '1110013J02Rik|2900026P10Rik|ISG12a'; DNA segment	Chr 12	ERATO Doi 647	expressed|http://www.ncbi.nlm.nih.gov/entrez/query.fcgi?db=gene&cmd=Retrieve&dopt=full_report&list_uids=52668
NM_026813	1.80991	NM_026813|MM8|transcript|chr15|89039325|89114028|ExemplarFor 'NM_026813'; gene_id '71474'; transcript_id 'NM_026813'; gene_name 'Saps2'; alt '1110033O10Rik|8430411H09Rik'; SAPS domain family	member 2|http://www.ncbi.nlm.nih.gov/entrez/query.fcgi?db=gene&cmd=Retrieve&dopt=full_report&list_uids=71474
NM_026925	1.93378	NM_026925|MM8|transcript|chr19|58723614|58735038|ExemplarFor 'NM_026925'; gene_id '69060'; transcript_id 'NM_026925'; gene_name 'Pnlip'; alt '1810007A24Rik|MGC74173|PTL'; pancreatic lipase|http://www.ncbi.nlm.nih.gov/entrez/query.fcgi?db=gene&cmd=Retrieve&dopt=full_report&list_uids=69060
NM_027533	2.28565	NM_027533|MM8|transcript|chr3|102863830|102901353|ExemplarFor 'NM_027533'; gene_id '70747'; transcript_id 'NM_027533'; gene_name 'Tspan2'; alt '6330415F13Rik|AW048009|B230119D02Rik'; tetraspanin 2|http://www.ncbi.nlm.nih.gov/entrez/query.fcgi?db=gene&cmd=Retrieve&dopt=full_report&list_uids=70747
NM_027902	2.14512	NM_027902|MM8|transcript|chr15|78266930|78295735|ExemplarFor 'NM_027902'; gene_id '71753'; transcript_id 'NM_027902'; gene_name 'Tmprss6'; alt '1300008A22Rik'; transmembrane serine protease 6|http://www.ncbi.nlm.nih.gov/entrez/query.fcgi?db=gene&cmd=Retrieve&dopt=full_report&list_uids=71753
NM_027924	2.26031	NM_027924|MM8|transcript|chr9|6168611|6377519|ExemplarFor 'NM_027924'; gene_id '71785'; transcript_id 'NM_027924'; gene_name 'Pdgfd'; alt '1110003I09Rik'; platelet-derived growth factor	D polypeptide|http://www.ncbi.nlm.nih.gov/entrez/query.fcgi?db=gene&cmd=Retrieve&dopt=full_report&list_uids=71785
NM_028069	1.66886	NM_028069|MM8|transcript|chr7|141120404|141128094|ExemplarFor 'NM_028069'; gene_id '72040'; transcript_id 'NM_028069'; gene_name 'Mucdhl'; alt '1810074H01Rik|AI481143'; mucin and cadherin like|http://www.ncbi.nlm.nih.gov/entrez/query.fcgi?db=gene&cmd=Retrieve&dopt=full_report&list_uids=72040
NM_028492	1.78623	NM_028492|MM8|transcript|chr11|102697333|102701305|ExemplarFor 'NM_028492'; gene_id '73293'; transcript_id 'NM_028492'; gene_name 'Ccdc103'; alt '1700039D13Rik'; coiled-coil domain containing 103|http://www.ncbi.nlm.nih.gov/entrez/query.fcgi?db=gene&cmd=Retrieve&dopt=full_report&list_uids=73293
NM_028561	1.61609	NM_028561|MM8|transcript|chr5|27826593|27832229|ExemplarFor 'NM_028561'; gene_id '73526'; transcript_id 'NM_028561'; gene_name 'Speer4b'; alt '1700081O22Rik|SPEER-4B'; spermatogenesis associated glutamate (E)-rich protein 4b|http://www.ncbi.nlm.nih.gov/entrez/query.fcgi?db=gene&cmd=Retrieve&dopt=full_report&list_uids=73526
NM_028679	2.01672	NM_028679|MM8|transcript|chr10|119544713|119604597|ExemplarFor 'NM_028679'; gene_id '73914'; transcript_id 'NM_028679'; gene_name 'Irak3'; alt '4833428C18Rik|AI563835|IRAK-M'; interleukin-1 receptor-associated kinase 3|http://www.ncbi.nlm.nih.gov/entrez/query.fcgi?db=gene&cmd=Retrieve&dopt=full_report&list_uids=73914
NM_028968	1.7754	NM_028968|MM8|transcript|chr16|13896376|13898199|ExemplarFor 'NM_028968'; gene_id '74482'; transcript_id 'NM_028968'; gene_name 'Ifitm7'; alt '4933438K12Rik|Mil4'; interferon induced transmembrane protein 7|http://www.ncbi.nlm.nih.gov/entrez/query.fcgi?db=gene&cmd=Retrieve&dopt=full_report&list_uids=74482
NM_028973	1.52421	NM_028973|MM8|transcript|chr16|30189050|30202972|ExemplarFor 'NM_028973'; gene_id '74488'; transcript_id 'NM_028973'; gene_name 'Lrrc15'; alt '5430427N11Rik|LIB'; leucine rich repeat containing 15|http://www.ncbi.nlm.nih.gov/entrez/query.fcgi?db=gene&cmd=Retrieve&dopt=full_report&list_uids=74488
NM_029070	2.28855	NM_029070|MM8|transcript|chr16|8324596|8340457|ExemplarFor 'NM_029070'; gene_id '74720'; transcript_id 'NM_029070'; gene_name '4930511J11Rik'; alt '-'; RIKEN cDNA 4930511J11 gene|http://www.ncbi.nlm.nih.gov/entrez/query.fcgi?db=gene&cmd=Retrieve&dopt=full_report&list_uids=74720
NM_029198	1.59466	NM_029198|MM8|transcript|chr4|118702986|118716149|ExemplarFor 'NM_029198'; gene_id '75180'; transcript_id 'NM_029198'; gene_name '4930538K18Rik'; alt '-'; RIKEN cDNA 4930538K18 gene|http://www.ncbi.nlm.nih.gov/entrez/query.fcgi?db=gene&cmd=Retrieve&dopt=full_report&list_uids=75180
NM_029303	2.21592	NM_029303|MM8|transcript|chr13|55424310|55433045|ExemplarFor 'NM_029303'; gene_id '75477'; transcript_id 'NM_029303'; gene_name 'Pfn3'; alt '1700012P12Rik'; profilin 3|http://www.ncbi.nlm.nih.gov/entrez/query.fcgi?db=gene&cmd=Retrieve&dopt=full_report&list_uids=75477
NM_029364	1.51584	NM_029364|MM8|transcript|chr10|120768149|120800305|ExemplarFor 'NM_029364'; gene_id '75612'; transcript_id 'NM_029364'; gene_name 'Gns'; alt '2610016K11Rik|AU042285|C87209|G6S|N28088'; glucosamine (N-acetyl)-6-sulfatase|http://www.ncbi.nlm.nih.gov/entrez/query.fcgi?db=gene&cmd=Retrieve&dopt=full_report&list_uids=75612
NM_029385	1.71466	NM_029385|MM8|transcript|chr9|104987772|104989905|ExemplarFor 'NM_029385'; gene_id '75686'; transcript_id 'NM_029385'; gene_name 'Nudt16'; alt '2310041H06Rik|2810047L04Rik|2900006H04Rik|AI851783'; nudix (nucleoside diphosphate linked moiety X)-type motif 16|http://www.ncbi.nlm.nih.gov/entrez/query.fcgi?db=gene&cmd=Retrieve&dopt=full_report&list_uids=75686
NM_029553	1.59751	NM_029553|MM8|transcript|chr12|99321638|99384282|ExemplarFor 'NM_029553	NM_198311'; gene_id '76260'; transcript_id 'NM_029553'; gene_name 'Ttc8'; alt '0610012F22Rik|AV001447|BBS8'; tetratricopeptide repeat domain 8|http://www.ncbi.nlm.nih.gov/entrez/query.fcgi?db=gene&cmd=Retrieve&dopt=full_report&list_uids=76260
NM_029569	1.71333	NM_029569|MM8|transcript|chr8|56049027|56086533|ExemplarFor 'NM_029569'; gene_id '76294'; transcript_id 'NM_029569'; gene_name 'Asb5'; alt '1110018D09Rik|MGC118455'; ankyrin repeat and SOCs box-containing protein 5|http://www.ncbi.nlm.nih.gov/entrez/query.fcgi?db=gene&cmd=Retrieve&dopt=full_report&list_uids=76294
NM_029662	1.81754	NM_029662|MM8|transcript|chr4|122449152|122463473|ExemplarFor 'NM_029662'; gene_id '76574'; transcript_id 'NM_029662'; gene_name 'Mfsd2'; alt '1700018O18Rik'; major facilitator superfamily domain containing 2|http://www.ncbi.nlm.nih.gov/entrez/query.fcgi?db=gene&cmd=Retrieve&dopt=full_report&list_uids=76574
NM_029844	1.51236	NM_029844|MM8|transcript|chr16|90627182|90638635|ExemplarFor 'NM_029844'; gene_id '77037'; transcript_id 'NM_029844'; gene_name 'Mrap'; alt '1110025G12Rik|Falp|ORF61'; melanocortin 2 receptor accessory protein|http://www.ncbi.nlm.nih.gov/entrez/query.fcgi?db=gene&cmd=Retrieve&dopt=full_report&list_uids=77037
NM_029947	1.53063	NM_029947|MM8|transcript|chr5|98421279|98427639|ExemplarFor 'NM_029947'; gene_id '77630'; transcript_id 'NM_029947'; gene_name 'Prdm8'; alt '4930565F05Rik|PFM5'; PR domain containing 8|http://www.ncbi.nlm.nih.gov/entrez/query.fcgi?db=gene&cmd=Retrieve&dopt=full_report&list_uids=77630
NM_030609	1.59541	NM_030609|MM8|transcript|chr13|23771132|23771879|ExemplarFor 'NM_030609'; gene_id '80838'; transcript_id 'NM_030609'; gene_name 'Hist1h1a'; alt 'H1.1|H1a|H1f1|H1var3'; histone 1	H1a|http://www.ncbi.nlm.nih.gov/entrez/query.fcgi?db=gene&cmd=Retrieve&dopt=full_report&list_uids=80838
NM_031247	1.95462	NM_031247|MM8|transcript|chr6|48694049|48700437|ExemplarFor 'NM_031247'; gene_id '83408'; transcript_id 'NM_031247'; gene_name 'Gimap3'; alt '2010110D23Rik|Gimap5|Ian4'; GTPase	IMAP family member 3|http://www.ncbi.nlm.nih.gov/entrez/query.fcgi?db=gene&cmd=Retrieve&dopt=full_report&list_uids=83408
NM_031387	1.72534	NM_031387|MM8|transcript|chr19|56892411|56922006|ExemplarFor 'NM_031387'; gene_id '83561'; transcript_id 'NM_031387'; gene_name 'Tdrd1'; alt 'MTR-1'; tudor domain containing 1|http://www.ncbi.nlm.nih.gov/entrez/query.fcgi?db=gene&cmd=Retrieve&dopt=full_report&list_uids=83561
NM_033614	1.58169	NM_033614|MM8|transcript|chr19|38198089|38248883|ExemplarFor 'NM_033614'; gene_id '110855'; transcript_id 'NM_033614'; gene_name 'Pde6c'; alt '-'; phosphodiesterase 6C	cGMP specific	cone	alpha prime|http://www.ncbi.nlm.nih.gov/entrez/query.fcgi?db=gene&cmd=Retrieve&dopt=full_report&list_uids=110855
NM_053085	1.58658	NM_053085|MM8|transcript|chr5|31245257|31253599|ExemplarFor 'NM_053085'; gene_id '69852'; transcript_id 'NM_053085'; gene_name 'Tcf23'; alt '2010002O16Rik|Out'; transcription factor 23|http://www.ncbi.nlm.nih.gov/entrez/query.fcgi?db=gene&cmd=Retrieve&dopt=full_report&list_uids=69852
NM_054042	1.60093	NM_054042|MM8|transcript|chr19|5068077|5070640|ExemplarFor 'NM_054042'; gene_id '70445'; transcript_id 'NM_054042'; gene_name 'Cd248'; alt '2610111G01Rik|AI842296|Cd164l1|Tem1'; CD248 antigen	endosialin|http://www.ncbi.nlm.nih.gov/entrez/query.fcgi?db=gene&cmd=Retrieve&dopt=full_report&list_uids=70445
NM_054045	1.91747	NM_054045|MM8|transcript|chr3|96323520|96324532|ExemplarFor 'NM_054045'; gene_id '97114'; transcript_id 'NM_054045'; gene_name 'Hist2h3c2'; alt 'H3-614|H3.2-614|Hist2h3ca1|Hist2h3ca2|M32461'; histone 2	H3c2|http://www.ncbi.nlm.nih.gov/entrez/query.fcgi?db=gene&cmd=Retrieve&dopt=full_report&list_uids=97114
NM_054095	1.55608	NM_054095|MM8|transcript|chr8|122332695|122358612|ExemplarFor 'NM_054095'; gene_id '117148'; transcript_id 'NM_054095'; gene_name 'Efcbp2'; alt 'Necab2'; EF hand calcium binding protein 2|http://www.ncbi.nlm.nih.gov/entrez/query.fcgi?db=gene&cmd=Retrieve&dopt=full_report&list_uids=117148
NM_133660	1.8442	NM_133660|MM8|transcript|chr8|96090337|96118675|ExemplarFor 'NM_133660'; gene_id '13897'; transcript_id 'NM_133660'; gene_name 'Es22'; alt 'Eg|Es-22|egasyn'; esterase 22|http://www.ncbi.nlm.nih.gov/entrez/query.fcgi?db=gene&cmd=Retrieve&dopt=full_report&list_uids=13897
NM_133677	1.79681	NM_133677|MM8|transcript|chr16|55898225|55899501|ExemplarFor 'NM_133677'; gene_id '66391'; transcript_id 'NM_133677'; gene_name '2310061J03Rik'; alt '-'; RIKEN cDNA 2310061J03 gene|http://www.ncbi.nlm.nih.gov/entrez/query.fcgi?db=gene&cmd=Retrieve&dopt=full_report&list_uids=66391
NM_134083	1.6256	NM_134083|MM8|transcript|chr14|71876342|71917843|ExemplarFor 'NM_134083'; gene_id '105670'; transcript_id 'NM_134083'; gene_name 'Rcbtb2'; alt '2610028E02Rik|2810420M18Rik|AI448345|AW240694|Chc1l'; regulator of chromosome condensation (RCC1) and BTB (POZ) domain containing protein 2|http://www.ncbi.nlm.nih.gov/entrez/query.fcgi?db=gene&cmd=Retrieve&dopt=full_report&list_uids=105670
NM_144841	1.62682	NM_144841|MM8|transcript|chr14|47579629|47587057|ExemplarFor 'NM_144841'; gene_id '18424'; transcript_id 'NM_144841'; gene_name 'Otx2'; alt 'E130306E05Rik'; orthodenticle homolog 2 (Drosophila)|http://www.ncbi.nlm.nih.gov/entrez/query.fcgi?db=gene&cmd=Retrieve&dopt=full_report&list_uids=18424
NM_144890	1.8063	NM_144890|MM8|transcript|chr2|153915220|153932343|ExemplarFor 'NM_144890'; gene_id '228802'; transcript_id 'NM_144890'; gene_name 'BC018465'; alt 'MGC27784'; cDNA sequence BC018465|http://www.ncbi.nlm.nih.gov/entrez/query.fcgi?db=gene&cmd=Retrieve&dopt=full_report&list_uids=228802
NM_144916	1.76526	NM_144916|MM8|transcript|chr6|72284991|72289271|ExemplarFor 'NM_144916'; gene_id '232086'; transcript_id 'NM_144916'; gene_name 'BC014685'; alt 'MGC25977|MGC37802'; cDNA sequence BC014685|http://www.ncbi.nlm.nih.gov/entrez/query.fcgi?db=gene&cmd=Retrieve&dopt=full_report&list_uids=232086
NM_145437	2.22409	NM_145437|MM8|transcript|chr11|114798532|114805976|ExemplarFor 'NM_145437'; gene_id '217305'; transcript_id 'NM_145437'; gene_name '4732429D16Rik'; alt 'CLM5|clm-5'; RIKEN cDNA 4732429D16 gene|http://www.ncbi.nlm.nih.gov/entrez/query.fcgi?db=gene&cmd=Retrieve&dopt=full_report&list_uids=217305
NM_146010	1.50337	NM_146010|MM8|transcript|chr10|115221393|115253726|ExemplarFor 'NM_146010'; gene_id '216350'; transcript_id 'NM_146010'; gene_name 'Tspan8'; alt 'C76990|E330007O21Rik|MGC38363|Tm4sf3'; tetraspanin 8|http://www.ncbi.nlm.nih.gov/entrez/query.fcgi?db=gene&cmd=Retrieve&dopt=full_report&list_uids=216350
NM_146020	1.74446	NM_146020|MM8|transcript|chr11|70335403|70336931|ExemplarFor 'NM_146020'; gene_id '216871'; transcript_id 'NM_146020'; gene_name 'C730027E14Rik'; alt 'MGC37941'; RIKEN cDNA C730027E14 gene|http://www.ncbi.nlm.nih.gov/entrez/query.fcgi?db=gene&cmd=Retrieve&dopt=full_report&list_uids=216871
NM_146197	1.54918	NM_146197|MM8|transcript|chr7|119352880|119387329|ExemplarFor 'NM_146197'; gene_id '233799'; transcript_id 'NM_146197'; gene_name 'Acsm2'; alt 'AI315615|BC031140|MGC37245'; acyl-CoA synthetase medium-chain family member 2|http://www.ncbi.nlm.nih.gov/entrez/query.fcgi?db=gene&cmd=Retrieve&dopt=full_report&list_uids=233799
NM_146291	1.80426	NM_146291|MM8|transcript|chr19|13652324|13653272|ExemplarFor 'NM_146291'; gene_id '258288'; transcript_id 'NM_146291'; gene_name 'Olfr1484'; alt 'MOR202-37'; olfactory receptor 1484|http://www.ncbi.nlm.nih.gov/entrez/query.fcgi?db=gene&cmd=Retrieve&dopt=full_report&list_uids=258288
NM_146316	1.63364	NM_146316|MM8|transcript|chr14|49005664|49006630|ExemplarFor 'NM_146316'; gene_id '258313'; transcript_id 'NM_146316'; gene_name 'Olfr726'; alt 'MOR246-4'; olfactory receptor 726|http://www.ncbi.nlm.nih.gov/entrez/query.fcgi?db=gene&cmd=Retrieve&dopt=full_report&list_uids=258313
NM_146404	2.15289	NM_146404|MM8|transcript|chr2|111284270|111285167|ExemplarFor 'NM_146404'; gene_id '258399'; transcript_id 'NM_146404'; gene_name 'Olfr1289'; alt 'MOR245-6'; olfactory receptor 1289|http://www.ncbi.nlm.nih.gov/entrez/query.fcgi?db=gene&cmd=Retrieve&dopt=full_report&list_uids=258399
NM_146456	1.97989	NM_146456|MM8|transcript|chr17|36719113|36720033|ExemplarFor 'NM_146456'; gene_id '258448'; transcript_id 'NM_146456'; gene_name 'Olfr92'; alt 'MGC123503|MOR256-29|bM573K1.4'; olfactory receptor 92|http://www.ncbi.nlm.nih.gov/entrez/query.fcgi?db=gene&cmd=Retrieve&dopt=full_report&list_uids=258448
NM_146913	2.54009	NM_146913|MM8|transcript|chr7|6105370|6106309|ExemplarFor 'NM_146913'; gene_id '258915'; transcript_id 'NM_146913'; gene_name 'Olfr1348'; alt 'MOR103-9'; olfactory receptor 1348|http://www.ncbi.nlm.nih.gov/entrez/query.fcgi?db=gene&cmd=Retrieve&dopt=full_report&list_uids=258915
NM_147219	1.55443	NM_147219|MM8|transcript|chr11|110088339|110153765|ExemplarFor 'NM_147219'; gene_id '217265'; transcript_id 'NM_147219'; gene_name 'Abca5'; alt 'ABC13|B930033A02Rik|mKIAA1888'; ATP-binding cassette	sub-family A (ABC1)	member 5|http://www.ncbi.nlm.nih.gov/entrez/query.fcgi?db=gene&cmd=Retrieve&dopt=full_report&list_uids=217265
NM_153074	1.67607	NM_153074|MM8|transcript|chr8|73545832|73549839|ExemplarFor 'NM_153074'; gene_id '211228'; transcript_id 'NM_153074'; gene_name 'Lrrc25'; alt 'Mapa'; leucine rich repeat containing 25|http://www.ncbi.nlm.nih.gov/entrez/query.fcgi?db=gene&cmd=Retrieve&dopt=full_report&list_uids=211228
NM_172841	1.72887	NM_172841|MM8|transcript|chr1|12863808|12976349|ExemplarFor 'NM_172841'; gene_id '240726'; transcript_id 'NM_172841'; gene_name 'Slco5a1'; alt '4732454B15|A630033C23Rik|AA407151'; solute carrier organic anion transporter family	member 5A1|http://www.ncbi.nlm.nih.gov/entrez/query.fcgi?db=gene&cmd=Retrieve&dopt=full_report&list_uids=240726
NM_172875	1.5185	NM_172875|MM8|transcript|chr4|128434449|128464721|ExemplarFor 'NM_172875'; gene_id '242669'; transcript_id 'NM_172875'; gene_name 'Adc'; alt '4933429I20Rik|B930082O19|Odcp'; arginine decarboxylase|http://www.ncbi.nlm.nih.gov/entrez/query.fcgi?db=gene&cmd=Retrieve&dopt=full_report&list_uids=242669
NM_172885	1.59498	NM_172885|MM8|transcript|chr5|128072693|128747770|ExemplarFor 'NM_172885'; gene_id '243274'; transcript_id 'NM_172885'; gene_name 'Tmem132d'; alt 'C630028F04Rik'; transmembrane protein 132D|http://www.ncbi.nlm.nih.gov/entrez/query.fcgi?db=gene&cmd=Retrieve&dopt=full_report&list_uids=243274
NM_172888	1.52003	NM_172888|MM8|transcript|chr6|48916446|48921308|ExemplarFor 'NM_172888'; gene_id '243377'; transcript_id 'NM_172888'; gene_name 'Svs1'; alt '9530003A11'; seminal vesicle secretion 1|http://www.ncbi.nlm.nih.gov/entrez/query.fcgi?db=gene&cmd=Retrieve&dopt=full_report&list_uids=243377
NM_172923	1.67633	NM_172923|MM8|transcript|chr9|55125085|55236481|ExemplarFor 'NM_172923'; gene_id '244886'; transcript_id 'NM_172923'; gene_name 'AI118078'; alt '9630029F15'; expressed sequence AI118078|http://www.ncbi.nlm.nih.gov/entrez/query.fcgi?db=gene&cmd=Retrieve&dopt=full_report&list_uids=244886
NM_173404	1.57361	NM_173404|MM8|transcript|chr5|99094740|99120430|ExemplarFor 'NM_173404'; gene_id '110075'; transcript_id 'NM_173404'; gene_name 'Bmp3'; alt '9130206H07|9530029I04Rik'; bone morphogenetic protein 3|http://www.ncbi.nlm.nih.gov/entrez/query.fcgi?db=gene&cmd=Retrieve&dopt=full_report&list_uids=110075
NM_174998	1.63814	NM_174998|MM8|transcript|chr4|122685806|122697002|ExemplarFor 'NM_174998'; gene_id '170638'; transcript_id 'NM_174998'; gene_name 'Hpcal4'; alt 'AI846570|NVP-2'; hippocalcin-like 4|http://www.ncbi.nlm.nih.gov/entrez/query.fcgi?db=gene&cmd=Retrieve&dopt=full_report&list_uids=170638
NM_175170	2.80377	NM_175170|MM8|transcript|chr1|168234261|168246481|ExemplarFor 'NM_175170'; gene_id '71592'; transcript_id 'NM_175170'; gene_name 'Pogk'; alt '9130401E23Rik|BASS2|mKIAA1513'; pogo transposable element with KRAB domain|http://www.ncbi.nlm.nih.gov/entrez/query.fcgi?db=gene&cmd=Retrieve&dopt=full_report&list_uids=71592
NM_175333	1.99305	NM_175333|MM8|transcript|chr17|56717901|56724338|ExemplarFor 'NM_175333'; gene_id '103775'; transcript_id 'NM_175333'; gene_name '4933406J04Rik'; alt 'AI507137'; RIKEN cDNA 4933406J04 gene|http://www.ncbi.nlm.nih.gov/entrez/query.fcgi?db=gene&cmd=Retrieve&dopt=full_report&list_uids=103775
NM_175363	1.68655	NM_175363|MM8|transcript|chr15|93226537|93317594|ExemplarFor 'NM_175363'; gene_id '223828'; transcript_id 'NM_175363'; gene_name 'Pphln1'; alt '1110063K05Rik|1600022A19Rik|HSPC206|HSPC232|MGC27795'; periphilin 1|http://www.ncbi.nlm.nih.gov/entrez/query.fcgi?db=gene&cmd=Retrieve&dopt=full_report&list_uids=223828
NM_175651	1.76354	NM_175651|MM8|transcript|chr5|28536249|28568660|ExemplarFor 'NM_175651'; gene_id '269637'; transcript_id 'NM_175651'; gene_name '9630008K15Rik'; alt '-'; RIKEN cDNA 9630008K15 gene|http://www.ncbi.nlm.nih.gov/entrez/query.fcgi?db=gene&cmd=Retrieve&dopt=full_report&list_uids=269637
NM_175666	1.71027	NM_175666|MM8|transcript|chr3|96355104|96355597|ExemplarFor 'NM_175666'; gene_id '319189'; transcript_id 'NM_175666'; gene_name 'Hist2h2bb'; alt 'H2b-616'; histone 2	H2bb|http://www.ncbi.nlm.nih.gov/entrez/query.fcgi?db=gene&cmd=Retrieve&dopt=full_report&list_uids=319189
NM_176844	1.52624	NM_176844|MM8|transcript|chr9|54784759|54804712|ExemplarFor 'NM_176844'; gene_id '110835'; transcript_id 'NM_176844'; gene_name 'Chrna5'; alt 'Acra-5|Acra5|MGC124059|MGC124168'; cholinergic receptor	nicotinic	alpha polypeptide 5|http://www.ncbi.nlm.nih.gov/entrez/query.fcgi?db=gene&cmd=Retrieve&dopt=full_report&list_uids=110835
NM_176924	2.04113	NM_176924|MM8|transcript|chr7|27838225|27852398|ExemplarFor 'NM_176924'; gene_id '319482'; transcript_id 'NM_176924'; gene_name '9530053A07Rik'; alt 'FCGBP'; RIKEN cDNA 9530053A07 gene|http://www.ncbi.nlm.nih.gov/entrez/query.fcgi?db=gene&cmd=Retrieve&dopt=full_report&list_uids=319482
NM_176933	1.92689	NM_176933|MM8|transcript|chr8|36276126|36288411|ExemplarFor 'NM_176933'; gene_id '319520'; transcript_id 'NM_176933'; gene_name 'Dusp4'; alt '2700078F24Rik|AI844617|BB104621|E130306H24Rik'; dual specificity phosphatase 4|http://www.ncbi.nlm.nih.gov/entrez/query.fcgi?db=gene&cmd=Retrieve&dopt=full_report&list_uids=319520
NM_176950	1.76615	NM_176950|MM8|transcript|chr2|152168503|152171375|ExemplarFor 'NM_176950'; gene_id '319579'; transcript_id 'NM_176950'; gene_name '9230107O10Rik'; alt 'Defb20'; RIKEN cDNA 9230107O10 gene|http://www.ncbi.nlm.nih.gov/entrez/query.fcgi?db=gene&cmd=Retrieve&dopt=full_report&list_uids=319579
NM_177182	1.53988	NM_177182|MM8|transcript|chr11|76488664|76489871|ExemplarFor 'NM_177182'; gene_id '320522'; transcript_id 'NM_177182'; gene_name 'A830053O21Rik'; alt '-'; RIKEN cDNA A830053O21 gene|http://www.ncbi.nlm.nih.gov/entrez/query.fcgi?db=gene&cmd=Retrieve&dopt=full_report&list_uids=320522
NM_177218	1.58044	NM_177218|MM8|transcript|chr5|143662387|143664703|ExemplarFor 'NM_177218'; gene_id '320650'; transcript_id 'NM_177218'; gene_name '9530056K15Rik'; alt '-'; RIKEN cDNA 9530056K15 gene|http://www.ncbi.nlm.nih.gov/entrez/query.fcgi?db=gene&cmd=Retrieve&dopt=full_report&list_uids=320650
NM_177570	1.6737	NM_177570|MM8|transcript|chr4|120029865|120034296|ExemplarFor 'NM_177570'; gene_id '194219'; transcript_id 'NM_177570'; gene_name 'Slfnl1'; alt '4933406A14Rik'; schlafen like 1|http://www.ncbi.nlm.nih.gov/entrez/query.fcgi?db=gene&cmd=Retrieve&dopt=full_report&list_uids=194219
NM_177715	1.81072	NM_177715|MM8|transcript|chr14|101864139|101869137|ExemplarFor 'NM_177715'; gene_id '239217'; transcript_id 'NM_177715'; gene_name 'Kctd12'; alt '6430514H16|AU046135|AW538430|Pfet1|Pfetin'; potassium channel tetramerisation domain containing 12|http://www.ncbi.nlm.nih.gov/entrez/query.fcgi?db=gene&cmd=Retrieve&dopt=full_report&list_uids=239217
NM_177753	1.9804	NM_177753|MM8|transcript|chr14|117116942|117119608|ExemplarFor 'NM_177753'; gene_id '223227'; transcript_id 'NM_177753'; gene_name 'Sox21'; alt 'Sox25'; SRY-box containing gene 21|http://www.ncbi.nlm.nih.gov/entrez/query.fcgi?db=gene&cmd=Retrieve&dopt=full_report&list_uids=223227
NM_177781	1.65778	NM_177781|MM8|transcript|chr1|14857861|14904076|ExemplarFor 'NM_177781'; gene_id '277328'; transcript_id 'NM_177781'; gene_name 'Trpa1'; alt 'Anktm1'; transient receptor potential cation channel	subfamily A	member 1|http://www.ncbi.nlm.nih.gov/entrez/query.fcgi?db=gene&cmd=Retrieve&dopt=full_report&list_uids=277328
NM_177890	1.60958	NM_177890|MM8|transcript|chr7|39181497|39187364|ExemplarFor 'NM_177890'; gene_id '330513'; transcript_id 'NM_177890'; gene_name '4921507A12'; alt '-'; hypothetical protein 4921507A12|http://www.ncbi.nlm.nih.gov/entrez/query.fcgi?db=gene&cmd=Retrieve&dopt=full_report&list_uids=330513
NM_178389	1.5639	NM_178389|MM8|transcript|chr4|135237240|135240254|ExemplarFor 'NM_178389'; gene_id '74246'; transcript_id 'NM_178389'; gene_name 'Gale'; alt '2310002A12Rik|AI323962'; galactose-4-epimerase	UDP|http://www.ncbi.nlm.nih.gov/entrez/query.fcgi?db=gene&cmd=Retrieve&dopt=full_report&list_uids=74246
NM_178410	1.58826	NM_178410|MM8|transcript|chr13|101696215|101708041|ExemplarFor 'NM_178410'; gene_id '218518'; transcript_id 'NM_178410'; gene_name 'Marveld2'; alt 'BC003296|MARVD2|MGC55067|Mrvldc2|Tric|Tricellulin'; MARVEL (membrane-associating) domain containing 2|http://www.ncbi.nlm.nih.gov/entrez/query.fcgi?db=gene&cmd=Retrieve&dopt=full_report&list_uids=218518
NM_180960	2.00128	NM_180960|MM8|transcript|chr2|157251563|157253945|ExemplarFor 'NM_180960'; gene_id '18111'; transcript_id 'NM_180960'; gene_name 'Nnat'; alt '5730414I02Rik|AW107673|Peg5'; neuronatin|http://www.ncbi.nlm.nih.gov/entrez/query.fcgi?db=gene&cmd=Retrieve&dopt=full_report&list_uids=18111
NM_181681	1.89769	NM_181681|MM8|transcript|chr10|79267909|79277763|ExemplarFor 'NM_181681'; gene_id '216152'; transcript_id 'NM_181681'; gene_name 'BC005764'; alt 'KIAA4076|Prg2|mKIAA4076'; cDNA sequence BC005764|http://www.ncbi.nlm.nih.gov/entrez/query.fcgi?db=gene&cmd=Retrieve&dopt=full_report&list_uids=216152
NM_181988	1.50422	NM_181988|MM8|transcript|chr6|137019020|137134697|ExemplarFor 'NM_181988'; gene_id '232441'; transcript_id 'NM_181988'; gene_name 'Rerg'; alt '-'; RAS-like	estrogen-regulated	growth-inhibitor|http://www.ncbi.nlm.nih.gov/entrez/query.fcgi?db=gene&cmd=Retrieve&dopt=full_report&list_uids=232441
NM_182696	1.54283	NM_182696|MM8|transcript|chr7|28879149|28882672|ExemplarFor 'NM_182696'; gene_id '243897'; transcript_id 'NM_182696'; gene_name 'Ggn'; alt 'AI593290|MGC102222'; gametogenetin|http://www.ncbi.nlm.nih.gov/entrez/query.fcgi?db=gene&cmd=Retrieve&dopt=full_report&list_uids=243897
NM_182927	1.76216	NM_182927|MM8|transcript|chr7|28867588|28877407|ExemplarFor 'NM_182927'; gene_id '101809'; transcript_id 'NM_182927'; gene_name 'Spred3'; alt 'AW047143|D130060H24Rik|Spred-3'; sprouty-related	EVH1 domain containing 3|http://www.ncbi.nlm.nih.gov/entrez/query.fcgi?db=gene&cmd=Retrieve&dopt=full_report&list_uids=101809
NM_183197	2.09285	NM_183197|MM8|transcript|chr13|33331541|33342835|ExemplarFor 'NM_183197	XM_619089'; gene_id '20709'; transcript_id 'NM_183197'; gene_name 'Serpinb9f'; alt 'BC052216|MGC61007|NK21|NK21L1|Spi13|ovalbumin'; serine (or cysteine) peptidase inhibitor	clade B	member 9f|http://www.ncbi.nlm.nih.gov/entrez/query.fcgi?db=gene&cmd=Retrieve&dopt=full_report&list_uids=20709
NM_183251	1.56144	NM_183251|MM8|transcript|chr7|97425531|97454607|ExemplarFor 'NM_183251'; gene_id '66273'; transcript_id 'NM_183251'; gene_name '1810020D17Rik'; alt '1810037D19Rik'; RIKEN cDNA 1810020D17 gene|http://www.ncbi.nlm.nih.gov/entrez/query.fcgi?db=gene&cmd=Retrieve&dopt=full_report&list_uids=66273
NM_194065	1.72197	NM_194065|MM8|transcript|chr5|135186220|135191360|ExemplarFor 'NM_194065'; gene_id '76629'; transcript_id 'NM_194065'; gene_name '1700111I05Rik'; alt 'MGC141057|Wbscr28'; RIKEN cDNA 1700111I05 gene|http://www.ncbi.nlm.nih.gov/entrez/query.fcgi?db=gene&cmd=Retrieve&dopt=full_report&list_uids=76629
NM_198028	1.57615	NM_198028|MM8|transcript|chr1|109356549|109374775|ExemplarFor 'NM_198028'; gene_id '241197'; transcript_id 'NM_198028'; gene_name 'Serpinb10'; alt '9830131G07|BB233602'; serine (or cysteine) peptidase inhibitor	clade B (ovalbumin)	member 10|http://www.ncbi.nlm.nih.gov/entrez/query.fcgi?db=gene&cmd=Retrieve&dopt=full_report&list_uids=241197
NM_198037	1.80643	NM_198037|MM8|transcript|chr4|100274610|100501681|ExemplarFor 'NM_198037'; gene_id '320508'; transcript_id 'NM_198037'; gene_name 'Cachd1'; alt '1190007F10Rik|AI852726|B430218L07Rik|Vwcd1|mKIAA1573'; cache domain containing 1|http://www.ncbi.nlm.nih.gov/entrez/query.fcgi?db=gene&cmd=Retrieve&dopt=full_report&list_uids=320508
NM_198251	1.57945	NM_198251|MM8|transcript|chr6|23598870|23600307|ExemplarFor 'NM_198251'; gene_id '386611'; transcript_id 'NM_198251'; gene_name 'Rnf133'; alt 'Greul2'; ring finger protein 133|http://www.ncbi.nlm.nih.gov/entrez/query.fcgi?db=gene&cmd=Retrieve&dopt=full_report&list_uids=386611
NM_198634	1.70644	NM_198634|MM8|transcript|chr19|5891137|5894107|ExemplarFor 'NM_198634'; gene_id '332359'; transcript_id 'NM_198634'; gene_name 'Tigd3'; alt 'MGC60957|MGC67569'; tigger transposable element derived 3|http://www.ncbi.nlm.nih.gov/entrez/query.fcgi?db=gene&cmd=Retrieve&dopt=full_report&list_uids=332359
NM_198658	1.94933	NM_198658|MM8|transcript|chr3|103068718|103093194|ExemplarFor 'NM_198658'; gene_id '381463'; transcript_id 'NM_198658'; gene_name 'Nr1h5'; alt 'Fxrb'; nuclear receptor subfamily 1	group H	member 5|http://www.ncbi.nlm.nih.gov/entrez/query.fcgi?db=gene&cmd=Retrieve&dopt=full_report&list_uids=381463
NM_199364	1.51826	NM_199364|MM8|transcript|chr8|72064491|72069942|ExemplarFor 'NM_199364'; gene_id '211134'; transcript_id 'NM_199364'; gene_name 'Lzts1'; alt 'F37|FEZ1'; leucine zipper	putative tumor suppressor 1|http://www.ncbi.nlm.nih.gov/entrez/query.fcgi?db=gene&cmd=Retrieve&dopt=full_report&list_uids=211134
NM_207133	1.86624	NM_207133|MM8|transcript|chr14|49407410|49408346|ExemplarFor 'NM_207133'; gene_id '258233'; transcript_id 'NM_207133'; gene_name 'Olfr741'; alt 'MOR106-10|MOR106-15'; olfactory receptor 741|http://www.ncbi.nlm.nih.gov/entrez/query.fcgi?db=gene&cmd=Retrieve&dopt=full_report&list_uids=258233
NM_207152	1.92063	NM_207152|MM8|transcript|chr4|118251526|118252468|ExemplarFor 'NM_207152'; gene_id '258259'; transcript_id 'NM_207152'; gene_name 'Olfr1338'; alt 'MOR259-9'; olfactory receptor 1338|http://www.ncbi.nlm.nih.gov/entrez/query.fcgi?db=gene&cmd=Retrieve&dopt=full_report&list_uids=258259
NM_207246	1.68345	NM_207246|MM8|transcript|chr17|75370672|75434104|ExemplarFor 'NM_207246'; gene_id '240168'; transcript_id 'NM_207246'; gene_name 'Rasgrp3'; alt 'BC066069|Gm327|MGC74365|MGC79207'; RAS	guanyl releasing protein 3|http://www.ncbi.nlm.nih.gov/entrez/query.fcgi?db=gene&cmd=Retrieve&dopt=full_report&list_uids=240168
NM_207570	2.89353	NM_207570|MM8|transcript|chr4|118431830|118432772|ExemplarFor 'NM_207570'; gene_id '404333'; transcript_id 'NM_207570'; gene_name 'Olfr1328'; alt 'MGC129205|MOR259-13'; olfactory receptor 1328|http://www.ncbi.nlm.nih.gov/entrez/query.fcgi?db=gene&cmd=Retrieve&dopt=full_report&list_uids=404333
XM_001000736	2.0658	XM_001000736|MM8|transcript|chr12|112578187|112593782|ExemplarFor 'XM_001000736'; gene_id '668298'; transcript_id 'XM_001000736'; gene_name 'LOC668298'; alt '-'; hypothetical protein LOC668298|http://www.ncbi.nlm.nih.gov/entrez/query.fcgi?db=gene&cmd=Retrieve&dopt=full_report&list_uids=668298
XM_001001274	1.71307	XM_001001274|MM8|transcript|chr14|66886745|66887114|ExemplarFor 'XM_001001274'; gene_id '668401'; transcript_id 'XM_001001274'; gene_name 'LOC668401'; alt '-'; hypothetical protein LOC668401|http://www.ncbi.nlm.nih.gov/entrez/query.fcgi?db=gene&cmd=Retrieve&dopt=full_report&list_uids=668401
XM_001001615	2.72014	XM_001001615|MM8|transcript|chr12|103460128|103471792|ExemplarFor 'XM_001001615'; gene_id '217843'; transcript_id 'XM_001001615'; gene_name '9030205A07Rik'; alt '-'; RIKEN cDNA 9030205A07 Gene|http://www.ncbi.nlm.nih.gov/entrez/query.fcgi?db=gene&cmd=Retrieve&dopt=full_report&list_uids=217843
XM_001002342	1.59638	XM_001002342|MM8|transcript|chr13|109186952|109279350|ExemplarFor 'XM_001002342'; gene_id '75597'; transcript_id 'XM_001002342'; gene_name '1810058I14Rik'; alt 'C86051|mimitin'; RIKEN cDNA 1810058I14 gene|http://www.ncbi.nlm.nih.gov/entrez/query.fcgi?db=gene&cmd=Retrieve&dopt=full_report&list_uids=75597
XM_001002391	1.83545	XM_001002391|MM8|transcript|chr7|27642552|27645244|ExemplarFor 'XM_001002391	XM_001002407'; gene_id '668175'; transcript_id 'XM_001002391'; gene_name 'LOC668175'; alt '-'; hypothetical protein LOC668175|http://www.ncbi.nlm.nih.gov/entrez/query.fcgi?db=gene&cmd=Retrieve&dopt=full_report&list_uids=668175
XM_001003254	1.50124	XM_001003254|MM8|transcript|chr12|24951409|24954097|ExemplarFor 'XM_001003254'; gene_id '668711'; transcript_id 'XM_001003254'; gene_name 'LOC668711'; alt '-'; hypothetical protein LOC668711|http://www.ncbi.nlm.nih.gov/entrez/query.fcgi?db=gene&cmd=Retrieve&dopt=full_report&list_uids=668711
XM_001003530	1.55366	XM_001003530|MM8|transcript|chr11|86704575|86707241|ExemplarFor 'XM_001003530'; gene_id '668769'; transcript_id 'XM_001003530'; gene_name 'LOC668769'; alt '-'; similar to melanoma antigen|http://www.ncbi.nlm.nih.gov/entrez/query.fcgi?db=gene&cmd=Retrieve&dopt=full_report&list_uids=668769
XM_001004012	1.57383	XM_001004012|MM8|transcript|chr10|103572622|103575092|ExemplarFor 'XM_001004012	XM_001004017	XM_001004026	XM_001004029	XM_001004039	XM_001004045'; gene_id '627488'; transcript_id 'XM_001004012'; gene_name 'LOC627488'; alt '-'; similar to THO complex subunit 4 (Tho4) (RNA and export factor binding protein 1) (REF1-I) (Ally of AML-1 and LEF-1) (Aly/REF)|http://www.ncbi.nlm.nih.gov/entrez/query.fcgi?db=gene&cmd=Retrieve&dopt=full_report&list_uids=627488
XM_001004022	2.07802	XM_001004022|MM8|transcript|chr10|103582496|103583601|ExemplarFor 'XM_001004022	XM_001004036	XM_902103'; gene_id '667692'; transcript_id 'XM_001004022'; gene_name 'LOC667692'; alt '-'; similar to THO complex subunit 4 (Tho4) (RNA and export factor binding protein 1) (REF1-I) (Ally of AML-1 and LEF-1) (Aly/REF)|http://www.ncbi.nlm.nih.gov/entrez/query.fcgi?db=gene&cmd=Retrieve&dopt=full_report&list_uids=667692
XM_001004224	1.80325	XM_001004224|MM8|transcript|chr3|139012512|139012821|ExemplarFor 'XM_001004224'; gene_id '668884'; transcript_id 'XM_001004224'; gene_name 'LOC668884'; alt '-'; hypothetical protein LOC668884|http://www.ncbi.nlm.nih.gov/entrez/query.fcgi?db=gene&cmd=Retrieve&dopt=full_report&list_uids=668884
XM_001004869	1.51324	XM_001004869|MM8|transcript|chr2|153033935|153037586|ExemplarFor 'XM_001004869'; gene_id '72326'; transcript_id 'XM_001004869'; gene_name '2500004C02Rik'; alt '-'; RIKEN cDNA 2500004C02 gene|http://www.ncbi.nlm.nih.gov/entrez/query.fcgi?db=gene&cmd=Retrieve&dopt=full_report&list_uids=72326
XM_001005301	3.04709	XM_001005301|MM8|transcript|chr3|131180997|131182121|ExemplarFor 'XM_001005301'; gene_id '77892'; transcript_id 'XM_001005301'; gene_name '6720418B01Rik'; alt '-'; RIKEN cDNA 6720418B01 gene|http://www.ncbi.nlm.nih.gov/entrez/query.fcgi?db=gene&cmd=Retrieve&dopt=full_report&list_uids=77892
XM_001052056	1.76217	XM_001052056|MM8|transcript|chr14|55356688|55392753|ExemplarFor 'XM_001052056'; gene_id '30054'; transcript_id 'XM_001052056'; gene_name 'Rnf17'; alt 'MMIP-2|Mmip2|TDRD4'; ring finger protein 17|http://www.ncbi.nlm.nih.gov/entrez/query.fcgi?db=gene&cmd=Retrieve&dopt=full_report&list_uids=30054
XM_111896	2.26776	XM_111896|MM8|transcript|chrX|34619913|34620549|ExemplarFor 'XM_111896'; gene_id '194740'; transcript_id 'XM_111896'; gene_name 'Gm40'; alt '-'; gene model 40	(NCBI)|http://www.ncbi.nlm.nih.gov/entrez/query.fcgi?db=gene&cmd=Retrieve&dopt=full_report&list_uids=194740
XM_125703	1.51154	XM_125703|MM8|transcript|chr10|80796179|80798627|ExemplarFor 'XM_125703'; gene_id '72273'; transcript_id 'XM_125703'; gene_name '2210404O07Rik'; alt '-'; RIKEN cDNA 2210404O07 gene|http://www.ncbi.nlm.nih.gov/entrez/query.fcgi?db=gene&cmd=Retrieve&dopt=full_report&list_uids=72273
XM_126635	1.88523	XM_126635|MM8|transcript|chr11|120366062|120367222|ExemplarFor 'XM_126635'; gene_id '68701'; transcript_id 'XM_126635'; gene_name 'Dysfip1'; alt '1110033I14Rik|toonin'; dysferlin interacting protein 1|http://www.ncbi.nlm.nih.gov/entrez/query.fcgi?db=gene&cmd=Retrieve&dopt=full_report&list_uids=68701
XM_128231	1.52764	XM_128231|MM8|transcript|chr10|99811357|99826751|ExemplarFor 'XM_128231'; gene_id '213051'; transcript_id 'XM_128231'; gene_name 'LOC213051'; alt '-'; hypothetical gene supported by BC020078; BC024537; BC020078; BC024537; BC020078|http://www.ncbi.nlm.nih.gov/entrez/query.fcgi?db=gene&cmd=Retrieve&dopt=full_report&list_uids=213051
XM_129951	1.654	XM_129951|MM8|transcript|chr1|88929174|88932777|ExemplarFor 'XM_129951'; gene_id '76768'; transcript_id 'XM_129951'; gene_name 'Alpi'; alt '2010001C14Rik'; alkaline phosphatase	intestinal|http://www.ncbi.nlm.nih.gov/entrez/query.fcgi?db=gene&cmd=Retrieve&dopt=full_report&list_uids=76768
XM_130308	1.62487	XM_130308|MM8|transcript|chr2|69225173|69386906|ExemplarFor 'XM_130308	XM_899859'; gene_id '14725'; transcript_id 'XM_130308'; gene_name 'Lrp2'; alt 'AI315343|AW536255|D230004K18Rik|Gp330|Megalin'; low density lipoprotein receptor-related protein 2|http://www.ncbi.nlm.nih.gov/entrez/query.fcgi?db=gene&cmd=Retrieve&dopt=full_report&list_uids=14725
XM_131194	1.99392	XM_131194|MM8|transcript|chr3|127716306|127772535|ExemplarFor 'XM_131194'; gene_id '71481'; transcript_id 'XM_131194'; gene_name 'Alpk1'; alt '8430410J10Rik|LAK'; alpha-kinase 1|http://www.ncbi.nlm.nih.gov/entrez/query.fcgi?db=gene&cmd=Retrieve&dopt=full_report&list_uids=71481
XM_131510	2.02288	XM_131510|MM8|transcript|chr4|91636335|91639239|ExemplarFor 'XM_131510'; gene_id '69314'; transcript_id 'XM_131510'; gene_name '1700011H22Rik'; alt '-'; RIKEN cDNA 1700011H22 gene|http://www.ncbi.nlm.nih.gov/entrez/query.fcgi?db=gene&cmd=Retrieve&dopt=full_report&list_uids=69314
XM_133219	1.71013	XM_133219|MM8|transcript|chr7|18677252|18683297|ExemplarFor 'XM_133219'; gene_id '69547'; transcript_id 'XM_133219'; gene_name 'Nkpd1'; alt '2310015G09Rik'; NTPase	KAP family P-loop domain containing 1|http://www.ncbi.nlm.nih.gov/entrez/query.fcgi?db=gene&cmd=Retrieve&dopt=full_report&list_uids=69547
XM_134539	2.06124	XM_134539|MM8|transcript|chr8|127626346|127637899|ExemplarFor 'XM_134539'; gene_id '69627'; transcript_id 'XM_134539'; gene_name '2310031A18Rik'; alt '-'; RIKEN cDNA 2310031A18 gene|http://www.ncbi.nlm.nih.gov/entrez/query.fcgi?db=gene&cmd=Retrieve&dopt=full_report&list_uids=69627
XM_142982	1.87857	XM_142982|MM8|transcript|chr3|94322105|94323203|ExemplarFor 'XM_142982'; gene_id '245290'; transcript_id 'XM_142982'; gene_name 'LOC245290'; alt '-'; similar to TD and POZ domain containing 3|http://www.ncbi.nlm.nih.gov/entrez/query.fcgi?db=gene&cmd=Retrieve&dopt=full_report&list_uids=245290
XM_145466	5.19767	XM_145466|MM8|transcript|chr7|26373986|26395190|ExemplarFor 'XM_145466'; gene_id '243881'; transcript_id 'XM_145466'; gene_name 'LOC243881'; alt '-'; similar to cytochrome P450 CYP2B21|http://www.ncbi.nlm.nih.gov/entrez/query.fcgi?db=gene&cmd=Retrieve&dopt=full_report&list_uids=243881
XM_198094	2.7307	XM_198094|MM8|transcript|chr8|13435435|13461424|ExemplarFor 'XM_198094'; gene_id '272465'; transcript_id 'XM_198094'; gene_name 'Gm687'; alt 'FLJ20716'; gene model 687	(NCBI)|http://www.ncbi.nlm.nih.gov/entrez/query.fcgi?db=gene&cmd=Retrieve&dopt=full_report&list_uids=272465
XM_204287	1.61544	XM_204287|MM8|transcript|chr8|78108882|78120183|ExemplarFor 'XM_204287'; gene_id '75141'; transcript_id 'XM_204287'; gene_name 'Rasd2'; alt '4930526B11Rik|AU045414|Rhes|TEM-2|TEM2'; RASD family	member 2|http://www.ncbi.nlm.nih.gov/entrez/query.fcgi?db=gene&cmd=Retrieve&dopt=full_report&list_uids=75141
XM_205829	1.59992	XM_205829|MM8|transcript|chr16|32320525|32327762|ExemplarFor 'XM_205829'; gene_id '277203'; transcript_id 'XM_205829'; gene_name 'LOC277203'; alt '-'; hypothetical gene supported by NM_019769; AK005067; AB025217|http://www.ncbi.nlm.nih.gov/entrez/query.fcgi?db=gene&cmd=Retrieve&dopt=full_report&list_uids=277203
XM_283527	1.62276	XM_283527|MM8|transcript|chr18|24110236|24114799|ExemplarFor 'XM_283527'; gene_id '328918'; transcript_id 'XM_283527'; gene_name 'C230097I24Rik'; alt 'Gm754'; RIKEN cDNA C230097I24 gene|http://www.ncbi.nlm.nih.gov/entrez/query.fcgi?db=gene&cmd=Retrieve&dopt=full_report&list_uids=328918
XM_285828	2.05654	XM_285828|MM8|transcript|chr4|101438332|101441260|ExemplarFor 'XM_285828'; gene_id '332923'; transcript_id 'XM_285828'; gene_name 'LOC332923'; alt '-'; similar to PRAME family member 5|http://www.ncbi.nlm.nih.gov/entrez/query.fcgi?db=gene&cmd=Retrieve&dopt=full_report&list_uids=332923
XM_354556	1.74881	XM_354556|MM8|transcript|chr10|86655698|86660398|ExemplarFor 'XM_354556'; gene_id '76640'; transcript_id 'XM_354556'; gene_name '1700113H08Rik'; alt '-'; RIKEN cDNA 1700113H08 gene|http://www.ncbi.nlm.nih.gov/entrez/query.fcgi?db=gene&cmd=Retrieve&dopt=full_report&list_uids=76640
XM_354994	1.52109	XM_354994|MM8|transcript|chr17|24384929|24392489|ExemplarFor 'XM_354994'; gene_id '381073'; transcript_id 'XM_354994'; gene_name 'Gm935'; alt '-'; gene model 935	(NCBI)|http://www.ncbi.nlm.nih.gov/entrez/query.fcgi?db=gene&cmd=Retrieve&dopt=full_report&list_uids=381073
XM_355669	1.7189	XM_355669|MM8|transcript|chr5|149946635|150030978|ExemplarFor 'XM_355669'; gene_id '381694'; transcript_id 'XM_355669'; gene_name 'B3galtl'; alt 'Gm1057'; beta 1	3-galactosyltransferase-like|http://www.ncbi.nlm.nih.gov/entrez/query.fcgi?db=gene&cmd=Retrieve&dopt=full_report&list_uids=381694
XM_355937	3.4293	XM_355937|MM8|transcript|chr7|122010627|122014157|ExemplarFor 'XM_355937'; gene_id '70261'; transcript_id 'XM_355937'; gene_name '2010110P09Rik'; alt 'Cbhp2|Chp2'; RIKEN cDNA 2010110P09 gene|http://www.ncbi.nlm.nih.gov/entrez/query.fcgi?db=gene&cmd=Retrieve&dopt=full_report&list_uids=70261
XM_356827	1.5432	XM_356827|MM8|transcript|chr15|4936036|5010877|ExemplarFor 'XM_356827'; gene_id '109828'; transcript_id 'XM_356827'; gene_name 'C7'; alt 'Gm1238'; complement component 7|http://www.ncbi.nlm.nih.gov/entrez/query.fcgi?db=gene&cmd=Retrieve&dopt=full_report&list_uids=109828
XM_357199	1.79354	XM_357199|MM8|transcript|chr2|68364891|68377599|ExemplarFor 'XM_357199'; gene_id '383710'; transcript_id 'XM_357199'; gene_name 'Gm1323'; alt '-'; gene model 1323	(NCBI)|http://www.ncbi.nlm.nih.gov/entrez/query.fcgi?db=gene&cmd=Retrieve&dopt=full_report&list_uids=383710
XM_357348	1.54176	XM_357348|MM8|transcript|chr3|155211347|155212019|ExemplarFor 'XM_357348'; gene_id '383956'; transcript_id 'XM_357348'; gene_name 'LOC383956'; alt '-'; similar to MAP/microtubule affinity-regulating kinase 3|http://www.ncbi.nlm.nih.gov/entrez/query.fcgi?db=gene&cmd=Retrieve&dopt=full_report&list_uids=383956
XM_357669	1.52017	XM_357669|MM8|transcript|chr6|122865754|122866024|ExemplarFor 'XM_357669'; gene_id '384482'; transcript_id 'XM_357669'; gene_name 'LOC384482'; alt '-'; similar to Mitochondrial 28S ribosomal protein S21 (S21mt) (MRP-S21)|http://www.ncbi.nlm.nih.gov/entrez/query.fcgi?db=gene&cmd=Retrieve&dopt=full_report&list_uids=384482
XM_358176	1.53218	XM_358176|MM8|transcript|chr10|99765393|99766254|ExemplarFor 'XM_358176	XM_991383'; gene_id '385297'; transcript_id 'XM_358176'; gene_name 'LOC385297'; alt '-'; similar to THO complex subunit 4 (Tho4) (RNA and export factor binding protein 1) (REF1-I) (Ally of AML-1 and LEF-1) (Aly/REF)|http://www.ncbi.nlm.nih.gov/entrez/query.fcgi?db=gene&cmd=Retrieve&dopt=full_report&list_uids=385297
XM_358624	2.57236	XM_358624|MM8|transcript|chr4|154578677|154583807|ExemplarFor 'XM_358624'; gene_id '381582'; transcript_id 'XM_358624'; gene_name 'LOC381582'; alt '-'; hypothetical LOC381582|http://www.ncbi.nlm.nih.gov/entrez/query.fcgi?db=gene&cmd=Retrieve&dopt=full_report&list_uids=381582
XM_485874	1.78727	XM_485874|MM8|transcript|chr7|18257567|18276890|ExemplarFor 'XM_485874'; gene_id '243866'; transcript_id 'XM_485874'; gene_name '9330180I18'; alt '-'; hypothetical protein 9330180I18|http://www.ncbi.nlm.nih.gov/entrez/query.fcgi?db=gene&cmd=Retrieve&dopt=full_report&list_uids=243866
XM_486399	1.78976	XM_486399|MM8|transcript|chr7|9669133|9673962|ExemplarFor 'XM_486399	XM_899410'; gene_id '434555'; transcript_id 'XM_486399'; gene_name 'XM_486399'; alt '-'; Mus musculus sequence XM_486399|http://www.ncbi.nlm.nih.gov/entrez/query.fcgi?db=gene&cmd=Retrieve&dopt=full_report&list_uids=434555
XM_488851	1.80321	XM_488851|MM8|transcript|chr18|47577998|47596199|ExemplarFor 'XM_488851'; gene_id '77668'; transcript_id 'XM_488851'; gene_name '9130209A04Rik'; alt '-'; RIKEN cDNA 9130209A04 gene|http://www.ncbi.nlm.nih.gov/entrez/query.fcgi?db=gene&cmd=Retrieve&dopt=full_report&list_uids=77668
XM_489208	2.3684	XM_489208|MM8|transcript|chr7|130652429|130657478|ExemplarFor 'XM_489208'; gene_id '434249'; transcript_id 'XM_489208'; gene_name 'LOC434249'; alt '-'; hypothetical LOC434249|http://www.ncbi.nlm.nih.gov/entrez/query.fcgi?db=gene&cmd=Retrieve&dopt=full_report&list_uids=434249
XM_489754	1.99506	XM_489754|MM8|transcript|chr14|52634030|52634798|ExemplarFor 'XM_489754'; gene_id '436472'; transcript_id 'XM_489754'; gene_name 'LOC436472'; alt 'TRAV9D-4'; similar to RIKEN cDNA A430107P09 gene|http://www.ncbi.nlm.nih.gov/entrez/query.fcgi?db=gene&cmd=Retrieve&dopt=full_report&list_uids=436472
XM_619430	2.20816	XM_619430|MM8|transcript|chr17|13841520|13843924|ExemplarFor 'XM_619430'; gene_id '75011'; transcript_id 'XM_619430'; gene_name '4930488N24Rik'; alt '-'; RIKEN cDNA 4930488N24 gene|http://www.ncbi.nlm.nih.gov/entrez/query.fcgi?db=gene&cmd=Retrieve&dopt=full_report&list_uids=75011
XM_619479	1.94435	XM_619479|MM8|transcript|chr17|58273968|58280986|ExemplarFor 'XM_619479'; gene_id '545216'; transcript_id 'XM_619479'; gene_name 'LOC545216'; alt '-'; similar to glucocorticoid induced transcript 1 isoform 1|http://www.ncbi.nlm.nih.gov/entrez/query.fcgi?db=gene&cmd=Retrieve&dopt=full_report&list_uids=545216
XM_884028	1.82658	XM_884028|MM8|transcript|chr6|30887882|30893920|ExemplarFor 'XM_884028'; gene_id '619665'; transcript_id 'XM_884028'; gene_name 'LOC619665'; alt '-'; similar to Kruppel-like factor 14|http://www.ncbi.nlm.nih.gov/entrez/query.fcgi?db=gene&cmd=Retrieve&dopt=full_report&list_uids=619665
XM_885248	1.6741	XM_885248|MM8|transcript|chr7|85493075|85500732|ExemplarFor 'XM_885248'; gene_id '233445'; transcript_id 'XM_885248'; gene_name 'LOC233445'; alt '-'; similar to putative pheromone receptor (Go-VN3)|http://www.ncbi.nlm.nih.gov/entrez/query.fcgi?db=gene&cmd=Retrieve&dopt=full_report&list_uids=233445
XM_885368	1.6474	XM_885368|MM8|transcript|chr1|9787316|9787767|ExemplarFor 'XM_885368'; gene_id '620986'; transcript_id 'XM_885368'; gene_name 'LOC620986'; alt '-'; similar to replication protein A3|http://www.ncbi.nlm.nih.gov/entrez/query.fcgi?db=gene&cmd=Retrieve&dopt=full_report&list_uids=620986
XM_886379	1.58659	XM_886379|MM8|transcript|chr13|41638353|41646028|ExemplarFor 'XM_886379'; gene_id '621976'; transcript_id 'XM_886379'; gene_name 'LOC621976'; alt '-'; similar to CG12341-PA|http://www.ncbi.nlm.nih.gov/entrez/query.fcgi?db=gene&cmd=Retrieve&dopt=full_report&list_uids=621976
XM_886726	1.86535	XM_886726|MM8|transcript|chrX|33974949|33979249|ExemplarFor 'XM_886726'; gene_id '622301'; transcript_id 'XM_886726'; gene_name 'LOC622301'; alt '-'; similar to reproductive homeobox on X chromosome 2|http://www.ncbi.nlm.nih.gov/entrez/query.fcgi?db=gene&cmd=Retrieve&dopt=full_report&list_uids=622301
XM_887696	1.68239	XM_887696|MM8|transcript|chr8|49145605|49145896|ExemplarFor 'XM_887696'; gene_id '623251'; transcript_id 'XM_887696'; gene_name 'LOC623251'; alt '-'; hypothetical LOC623251|http://www.ncbi.nlm.nih.gov/entrez/query.fcgi?db=gene&cmd=Retrieve&dopt=full_report&list_uids=623251
XM_887934	1.51033	XM_887934|MM8|transcript|chr1|32488091|32491839|ExemplarFor 'XM_887934'; gene_id '408191'; transcript_id 'XM_887934'; gene_name 'Senp14'; alt '-'; sentrin 14|http://www.ncbi.nlm.nih.gov/entrez/query.fcgi?db=gene&cmd=Retrieve&dopt=full_report&list_uids=408191
XM_888253	2.74417	XM_888253|MM8|transcript|chr6|42467673|42469051|ExemplarFor 'XM_888253'; gene_id '546896'; transcript_id 'XM_888253'; gene_name 'LOC546896'; alt '-'; similar to olfactory receptor Olr804|http://www.ncbi.nlm.nih.gov/entrez/query.fcgi?db=gene&cmd=Retrieve&dopt=full_report&list_uids=546896
XM_889233	2.87978	XM_889233|MM8|transcript|chr13|49159504|49160667|ExemplarFor 'XM_889233'; gene_id '624678'; transcript_id 'XM_889233'; gene_name 'LOC624678'; alt '-'; hypothetical LOC624678|http://www.ncbi.nlm.nih.gov/entrez/query.fcgi?db=gene&cmd=Retrieve&dopt=full_report&list_uids=624678
XM_890107	1.55354	XM_890107|MM8|transcript|chr7|104642131|104651291|ExemplarFor 'XM_890107'; gene_id '625530'; transcript_id 'XM_890107'; gene_name 'LOC625530'; alt '-'; similar to ubiquitin specific peptidase 17 (homolog)|http://www.ncbi.nlm.nih.gov/entrez/query.fcgi?db=gene&cmd=Retrieve&dopt=full_report&list_uids=625530
XM_890814	1.59532	XM_890814|MM8|transcript|chr8|93796635|93798820|ExemplarFor 'XM_890814'; gene_id '626231'; transcript_id 'XM_890814'; gene_name 'LOC626231'; alt '-'; hypothetical protein LOC626231|http://www.ncbi.nlm.nih.gov/entrez/query.fcgi?db=gene&cmd=Retrieve&dopt=full_report&list_uids=626231
XM_891198	1.91397	XM_891198|MM8|transcript|chr7|9939765|9944607|ExemplarFor 'XM_891198'; gene_id '545912'; transcript_id 'XM_891198'; gene_name 'LOC545912'; alt '-'; similar to zinc finger and SCAN domain containing 4|http://www.ncbi.nlm.nih.gov/entrez/query.fcgi?db=gene&cmd=Retrieve&dopt=full_report&list_uids=545912
XM_891536	1.51814	XM_891536|MM8|transcript|chr17|87876976|87883281|ExemplarFor 'XM_891536'; gene_id '626920'; transcript_id 'XM_891536'; gene_name 'LOC626920'; alt '-'; similar to myofibrillogenesis regulator 1 isoform 1|http://www.ncbi.nlm.nih.gov/entrez/query.fcgi?db=gene&cmd=Retrieve&dopt=full_report&list_uids=626920
XM_891737	3.38515	XM_891737|MM8|transcript|chr4|143821686|143831821|ExemplarFor 'XM_891737'; gene_id '627085'; transcript_id 'XM_891737'; gene_name 'LOC627085'; alt '-'; similar to arylacetamide deacetylase|http://www.ncbi.nlm.nih.gov/entrez/query.fcgi?db=gene&cmd=Retrieve&dopt=full_report&list_uids=627085
XM_895846	1.80341	XM_895846|MM8|transcript|chr7|84565824|84652734|ExemplarFor 'XM_895846'; gene_id '72495'; transcript_id 'XM_895846'; gene_name '2610206C17Rik'; alt '-'; RIKEN cDNA 2610206C17 gene|http://www.ncbi.nlm.nih.gov/entrez/query.fcgi?db=gene&cmd=Retrieve&dopt=full_report&list_uids=72495
XM_896484	2.37283	XM_896484|MM8|transcript|chr17|58564144|58578784|ExemplarFor 'XM_896484'; gene_id '69239'; transcript_id 'XM_896484'; gene_name '2610034M16Rik'; alt 'AV114557'; RIKEN cDNA 2610034M16 gene|http://www.ncbi.nlm.nih.gov/entrez/query.fcgi?db=gene&cmd=Retrieve&dopt=full_report&list_uids=69239
XM_896584	2.10578	XM_896584|MM8|transcript|chr7|26640390|26648144|ExemplarFor 'XM_896584	XM_896592	XM_896600'; gene_id '233005'; transcript_id 'XM_896584'; gene_name 'LOC233005'; alt '-'; similar to cytochrome P450	family 2	subfamily a	polypeptide 12|http://www.ncbi.nlm.nih.gov/entrez/query.fcgi?db=gene&cmd=Retrieve&dopt=full_report&list_uids=233005
XM_897445	1.57289	XM_897445|MM8|transcript|chr16|89115743|89115902|ExemplarFor 'XM_897445'; gene_id '622981'; transcript_id 'XM_897445'; gene_name 'LOC622981'; alt '-'; hypothetical LOC622981|http://www.ncbi.nlm.nih.gov/entrez/query.fcgi?db=gene&cmd=Retrieve&dopt=full_report&list_uids=622981
XM_897466	1.87909	XM_897466|MM8|transcript|chr16|89126264|89126411|ExemplarFor 'XM_897466'; gene_id '623011'; transcript_id 'XM_897466'; gene_name 'LOC623011'; alt '-'; hypothetical LOC623011|http://www.ncbi.nlm.nih.gov/entrez/query.fcgi?db=gene&cmd=Retrieve&dopt=full_report&list_uids=623011
XM_898101	1.72511	XM_898101|MM8|transcript|chrX|108717469|108743017|ExemplarFor 'XM_898101'; gene_id '245595'; transcript_id 'XM_898101'; gene_name 'Zfp711'; alt 'A230078I01Rik'; zinc finger protein 711|http://www.ncbi.nlm.nih.gov/entrez/query.fcgi?db=gene&cmd=Retrieve&dopt=full_report&list_uids=245595
XM_898965	1.73206	XM_898965|MM8|transcript|chr4|138245045|138245477|ExemplarFor 'XM_898965'; gene_id '625817'; transcript_id 'XM_898965'; gene_name 'LOC625817'; alt '-'; hypothetical LOC625817|http://www.ncbi.nlm.nih.gov/entrez/query.fcgi?db=gene&cmd=Retrieve&dopt=full_report&list_uids=625817
XM_899399	1.78337	XM_899399|MM8|transcript|chr12|81426059|81436802|ExemplarFor 'XM_899399'; gene_id '69522'; transcript_id 'XM_899399'; gene_name '2310002D06Rik'; alt '-'; RIKEN cDNA 2310002D06 gene|http://www.ncbi.nlm.nih.gov/entrez/query.fcgi?db=gene&cmd=Retrieve&dopt=full_report&list_uids=69522
XM_900586	1.57417	XM_900586|MM8|transcript|chrX|70077274|70077868|ExemplarFor 'XM_900586'; gene_id '628363'; transcript_id 'XM_900586'; gene_name 'LOC628363'; alt '-'; hypothetical LOC628363|http://www.ncbi.nlm.nih.gov/entrez/query.fcgi?db=gene&cmd=Retrieve&dopt=full_report&list_uids=628363
XM_901600	1.56976	XM_901600|MM8|transcript|chr11|65960022|65984746|ExemplarFor 'XM_901600'; gene_id '237806'; transcript_id 'XM_901600'; gene_name 'Dnahc9'; alt '9030022M04|A230091C01|C230051G16|D11Ertd686e|DNAH9|KIAA0357|mKIAA0357'; dynein	axonemal	heavy chain 9|http://www.ncbi.nlm.nih.gov/entrez/query.fcgi?db=gene&cmd=Retrieve&dopt=full_report&list_uids=237806
XM_902578	1.82068	XM_902578|MM8|transcript|chr15|101175480|101195747|ExemplarFor 'XM_902578'; gene_id '74127'; transcript_id 'XM_902578'; gene_name '1200016G03Rik'; alt '2310041I20Rik'; RIKEN cDNA 1200016G03 gene|http://www.ncbi.nlm.nih.gov/entrez/query.fcgi?db=gene&cmd=Retrieve&dopt=full_report&list_uids=74127
XM_906876	1.67862	XM_906876|MM8|transcript|chr11|104285119|104285530|ExemplarFor 'XM_906876'; gene_id '632675'; transcript_id 'XM_906876'; gene_name 'LOC632675'; alt '-'; hypothetical LOC632675|http://www.ncbi.nlm.nih.gov/entrez/query.fcgi?db=gene&cmd=Retrieve&dopt=full_report&list_uids=632675
XM_910415	1.86948	XM_910415|MM8|transcript|chr12|21050870|21062269|ExemplarFor 'XM_910415'; gene_id '69513'; transcript_id 'XM_910415'; gene_name '1700030C10Rik'; alt '-'; RIKEN cDNA 1700030C10 gene|http://www.ncbi.nlm.nih.gov/entrez/query.fcgi?db=gene&cmd=Retrieve&dopt=full_report&list_uids=69513
XM_972614	1.63643	XM_972614|MM8|transcript|chr7|59746213|59759060|ExemplarFor 'XM_972614'; gene_id '664788'; transcript_id 'XM_972614'; gene_name 'LOC664788'; alt '-'; hypothetical protein LOC664788|http://www.ncbi.nlm.nih.gov/entrez/query.fcgi?db=gene&cmd=Retrieve&dopt=full_report&list_uids=664788
XM_972818	1.56093	XM_972818|MM8|transcript|chr9|101319598|101332356|ExemplarFor 'XM_972818'; gene_id '664809'; transcript_id 'XM_972818'; gene_name 'LOC664809'; alt '-'; hypothetical protein LOC664809|http://www.ncbi.nlm.nih.gov/entrez/query.fcgi?db=gene&cmd=Retrieve&dopt=full_report&list_uids=664809
XM_973949	2.23316	XM_973949|MM8|transcript|chr13|13635974|13636304|ExemplarFor 'XM_973949'; gene_id '665000'; transcript_id 'XM_973949'; gene_name 'LOC665000'; alt '-'; similar to spermine synthase|http://www.ncbi.nlm.nih.gov/entrez/query.fcgi?db=gene&cmd=Retrieve&dopt=full_report&list_uids=665000
XM_974775	1.70978	XM_974775|MM8|transcript|chr18|81258213|81267546|ExemplarFor 'XM_974775'; gene_id '665133'; transcript_id 'XM_974775'; gene_name 'LOC665133'; alt '-'; similar to GRounDhog (hedgehog-like family) family member (grd-7)|http://www.ncbi.nlm.nih.gov/entrez/query.fcgi?db=gene&cmd=Retrieve&dopt=full_report&list_uids=665133
XM_975444	1.88967	XM_975444|MM8|transcript|chr5|120026439|120061047|ExemplarFor 'XM_975444'; gene_id '665220'; transcript_id 'XM_975444'; gene_name 'LOC665220'; alt '-'; similar to Neurofilament triplet H protein (200 kDa neurofilament protein) (Neurofilament heavy polypeptide) (NF-H)|http://www.ncbi.nlm.nih.gov/entrez/query.fcgi?db=gene&cmd=Retrieve&dopt=full_report&list_uids=665220
XM_975741	1.91984	XM_975741|MM8|transcript|chr4|134262864|134272291|ExemplarFor 'XM_975741'; gene_id '665266'; transcript_id 'XM_975741'; gene_name 'LOC665266'; alt '-'; hypothetical protein LOC665266|http://www.ncbi.nlm.nih.gov/entrez/query.fcgi?db=gene&cmd=Retrieve&dopt=full_report&list_uids=665266
XM_976114	1.71249	XM_976114|MM8|transcript|chr18|84220539|84222060|ExemplarFor 'XM_976114'; gene_id '665322'; transcript_id 'XM_976114'; gene_name 'LOC665322'; alt '-'; hypothetical protein LOC665322|http://www.ncbi.nlm.nih.gov/entrez/query.fcgi?db=gene&cmd=Retrieve&dopt=full_report&list_uids=665322
XM_977879	1.62556	XM_977879|MM8|transcript|chr17|20367009|20367998|ExemplarFor 'XM_977879'; gene_id '637808'; transcript_id 'XM_977879'; gene_name 'LOC637808'; alt '-'; similar to Zinc finger protein 615|http://www.ncbi.nlm.nih.gov/entrez/query.fcgi?db=gene&cmd=Retrieve&dopt=full_report&list_uids=637808
XM_978127	1.53493	XM_978127|MM8|transcript|chr7|73491370|73491901|ExemplarFor 'XM_978127'; gene_id '665610'; transcript_id 'XM_978127'; gene_name 'LOC665610'; alt '-'; hypothetical protein LOC665610|http://www.ncbi.nlm.nih.gov/entrez/query.fcgi?db=gene&cmd=Retrieve&dopt=full_report&list_uids=665610
XM_978320	1.50694	XM_978320|MM8|transcript|chr2|30480172|30491910|ExemplarFor 'XM_978320'; gene_id '665635'; transcript_id 'XM_978320'; gene_name 'LOC665635'; alt '-'; hypothetical protein LOC665635|http://www.ncbi.nlm.nih.gov/entrez/query.fcgi?db=gene&cmd=Retrieve&dopt=full_report&list_uids=665635
XM_979403	1.73643	XM_979403|MM8|transcript|chr7|9775689|9779932|ExemplarFor 'XM_979403'; gene_id '665780'; transcript_id 'XM_979403'; gene_name 'LOC665780'; alt '-'; similar to zinc finger and SCAN domain containing 4|http://www.ncbi.nlm.nih.gov/entrez/query.fcgi?db=gene&cmd=Retrieve&dopt=full_report&list_uids=665780
XM_980798	2.02013	XM_980798|MM8|transcript|chr11|99601344|99602079|ExemplarFor 'XM_980798'; gene_id '665998'; transcript_id 'XM_980798'; gene_name 'LOC665998'; alt '-'; hypothetical protein LOC665998|http://www.ncbi.nlm.nih.gov/entrez/query.fcgi?db=gene&cmd=Retrieve&dopt=full_report&list_uids=665998
XM_981536	3.18859	XM_981536|MM8|transcript|chr11|99839718|99846164|ExemplarFor 'XM_981536'; gene_id '16671'; transcript_id 'XM_981536'; gene_name 'Krt1-3'; alt 'Ha3|Ha4|mHa3'; keratin complex 1	acidic	gene 3|http://www.ncbi.nlm.nih.gov/entrez/query.fcgi?db=gene&cmd=Retrieve&dopt=full_report&list_uids=16671
XM_981741	1.51377	XM_981741|MM8|transcript|chr5|94918971|94930835|ExemplarFor 'XM_981741'; gene_id '665802'; transcript_id 'XM_981741'; gene_name 'LOC665802'; alt '-'; similar to PRAME family member 8|http://www.ncbi.nlm.nih.gov/entrez/query.fcgi?db=gene&cmd=Retrieve&dopt=full_report&list_uids=665802
XM_981980	2.03304	XM_981980|MM8|transcript|chr12|71934716|71935620|ExemplarFor 'XM_981980'; gene_id '666154'; transcript_id 'XM_981980'; gene_name 'LOC666154'; alt '-'; hypothetical protein LOC666154|http://www.ncbi.nlm.nih.gov/entrez/query.fcgi?db=gene&cmd=Retrieve&dopt=full_report&list_uids=666154
XM_983153	1.59335	XM_983153|MM8|transcript|chr9|77702953|77703959|ExemplarFor 'XM_983153'; gene_id '666341'; transcript_id 'XM_983153'; gene_name 'LOC666341'; alt '-'; hypothetical protein LOC666341|http://www.ncbi.nlm.nih.gov/entrez/query.fcgi?db=gene&cmd=Retrieve&dopt=full_report&list_uids=666341
XM_983203	1.91756	XM_983203|MM8|transcript|chr7|9940201|9944618|ExemplarFor 'XM_983203'; gene_id '545912'; transcript_id 'XM_983203'; gene_name 'LOC545912'; alt '-'; similar to zinc finger and SCAN domain containing 4|http://www.ncbi.nlm.nih.gov/entrez/query.fcgi?db=gene&cmd=Retrieve&dopt=full_report&list_uids=545912
XM_983988	1.5324	XM_983988|MM8|transcript|chr10|81099595|81101786|ExemplarFor 'XM_983988	XM_984368'; gene_id '666458'; transcript_id 'XM_983988'; gene_name 'LOC666458'; alt '-'; similar to zinc finger protein 709|http://www.ncbi.nlm.nih.gov/entrez/query.fcgi?db=gene&cmd=Retrieve&dopt=full_report&list_uids=666458
XM_984663	2.03697	XM_984663|MM8|transcript|chr5|139248842|139250650|ExemplarFor 'XM_984663'; gene_id '666567'; transcript_id 'XM_984663'; gene_name 'LOC666567'; alt '-'; hypothetical protein LOC666567|http://www.ncbi.nlm.nih.gov/entrez/query.fcgi?db=gene&cmd=Retrieve&dopt=full_report&list_uids=666567
XM_985782	2.10364	XM_985782|MM8|transcript|chr4|8574109|8574694|ExemplarFor 'XM_985782'; gene_id '666752'; transcript_id 'XM_985782'; gene_name 'LOC666752'; alt '-'; hypothetical protein LOC666752|http://www.ncbi.nlm.nih.gov/entrez/query.fcgi?db=gene&cmd=Retrieve&dopt=full_report&list_uids=666752
XM_986080	2.73385	XM_986080|MM8|transcript|chr3|59953155|59965338|ExemplarFor 'XM_986080'; gene_id '666803'; transcript_id 'XM_986080'; gene_name 'LOC666803'; alt '-'; similar to arylacetamide deacetylase|http://www.ncbi.nlm.nih.gov/entrez/query.fcgi?db=gene&cmd=Retrieve&dopt=full_report&list_uids=666803
XM_986681	1.94708	XM_986681|MM8|transcript|chr7|90273409|90285897|ExemplarFor 'XM_986681	XM_986812	XM_986854	XM_986891	XM_986927	XM_986962'; gene_id '83671'; transcript_id 'XM_986681'; gene_name 'Sytl2'; alt 'AI266830|KIAA1597|Slp2|Slp2-a|Slp2-b|Slp2-c|Slp2-d|mKIAA1597'; synaptotagmin-like 2|http://www.ncbi.nlm.nih.gov/entrez/query.fcgi?db=gene&cmd=Retrieve&dopt=full_report&list_uids=83671
XM_988303	1.55394	XM_988303|MM8|transcript|chr4|58705296|58705623|ExemplarFor 'XM_988303'; gene_id '667097'; transcript_id 'XM_988303'; gene_name 'LOC667097'; alt '-'; hypothetical protein LOC667097|http://www.ncbi.nlm.nih.gov/entrez/query.fcgi?db=gene&cmd=Retrieve&dopt=full_report&list_uids=667097
XM_988902	1.58467	XM_988902|MM8|transcript|chr14|42805256|42813283|ExemplarFor 'XM_988902	XM_988931'; gene_id '666451'; transcript_id 'XM_988902'; gene_name 'LOC666451'; alt '-'; hypothetical protein LOC666451|http://www.ncbi.nlm.nih.gov/entrez/query.fcgi?db=gene&cmd=Retrieve&dopt=full_report&list_uids=666451
XM_990140	2.59476	XM_990140|MM8|transcript|chr13|93527155|93527644|ExemplarFor 'XM_990140'; gene_id '667363'; transcript_id 'XM_990140'; gene_name 'LOC667363'; alt '-'; hypothetical protein LOC667363|http://www.ncbi.nlm.nih.gov/entrez/query.fcgi?db=gene&cmd=Retrieve&dopt=full_report&list_uids=667363
XM_990443	1.66193	XM_990443|MM8|transcript|chr15|85498349|85499453|ExemplarFor 'XM_990443'; gene_id '667416'; transcript_id 'XM_990443'; gene_name 'LOC667416'; alt '-'; hypothetical protein LOC667416|http://www.ncbi.nlm.nih.gov/entrez/query.fcgi?db=gene&cmd=Retrieve&dopt=full_report&list_uids=667416
XM_990488	2.23079	XM_990488|MM8|transcript|chr2|17974129|17974636|ExemplarFor 'XM_990488'; gene_id '667420'; transcript_id 'XM_990488'; gene_name 'LOC667420'; alt '-'; hypothetical protein LOC667420|http://www.ncbi.nlm.nih.gov/entrez/query.fcgi?db=gene&cmd=Retrieve&dopt=full_report&list_uids=667420
XM_990578	1.74589	XM_990578|MM8|transcript|chr10|97729614|97781562|ExemplarFor 'XM_990578'; gene_id '667438'; transcript_id 'XM_990578'; gene_name 'LOC667438'; alt '-'; hypothetical protein LOC667438|http://www.ncbi.nlm.nih.gov/entrez/query.fcgi?db=gene&cmd=Retrieve&dopt=full_report&list_uids=667438
XM_991366	2.17687	XM_991366|MM8|transcript|chr15|38418100|38418568|ExemplarFor 'XM_991366'; gene_id '667591'; transcript_id 'XM_991366'; gene_name 'LOC667591'; alt '-'; hypothetical protein LOC667591|http://www.ncbi.nlm.nih.gov/entrez/query.fcgi?db=gene&cmd=Retrieve&dopt=full_report&list_uids=667591
XM_992641	1.56298	XM_992641|MM8|transcript|chr5|9167013|9167895|ExemplarFor 'XM_992641'; gene_id '667811'; transcript_id 'XM_992641'; gene_name 'LOC667811'; alt '-'; hypothetical protein LOC667811|http://www.ncbi.nlm.nih.gov/entrez/query.fcgi?db=gene&cmd=Retrieve&dopt=full_report&list_uids=667811
XM_993037	1.53713	XM_993037|MM8|transcript|chr5|10881665|10882615|ExemplarFor 'XM_993037'; gene_id '667870'; transcript_id 'XM_993037'; gene_name 'LOC667870'; alt '-'; similar to Anaphase-promoting complex subunit 5 (APC5) (Cyclosome subunit 5)|http://www.ncbi.nlm.nih.gov/entrez/query.fcgi?db=gene&cmd=Retrieve&dopt=full_report&list_uids=667870
Genes down regulated in Cobra1 knockdown ES cells when compared to mock transfected cells
SEQ_ID	Fold change([6-Treated] vs [6-Control])	ACCESSION|BUILD|FEAT_TYPE|CHROMOSOME|START|STOP|DESCRIPTION|SEQ_URL
NM_001001804	1.51953	NM_001001804|MM8|transcript|chr5|107643852|107670193|ExemplarFor 'NM_001001804'; gene_id '384214'; transcript_id 'NM_001001804'; gene_name 'Abhd7'; alt 'Ephxrp|Gm1382'; abhydrolase domain containing 7|http://www.ncbi.nlm.nih.gov/entrez/query.fcgi?db=gene&cmd=Retrieve&dopt=full_report&list_uids=384214
NM_001002894	1.92552	NM_001002894|MM8|transcript|chr7|106958166|106989279|ExemplarFor 'NM_001002894'; gene_id '76858'; transcript_id 'NM_001002894'; gene_name 'Nalp14'; alt '4921520L01Rik|GC-LRR|Nalp-iota|Nalp14l'; NACHT	leucine rich repeat and PYD containing 14|http://www.ncbi.nlm.nih.gov/entrez/query.fcgi?db=gene&cmd=Retrieve&dopt=full_report&list_uids=76858
NM_001004150	1.67865	NM_001004150|MM8|transcript|chr15|83054487|83079493|ExemplarFor 'NM_001004150'; gene_id '239559'; transcript_id 'NM_001004150'; gene_name 'A4galt'; alt '-'; alpha 1	4-galactosyltransferase|http://www.ncbi.nlm.nih.gov/entrez/query.fcgi?db=gene&cmd=Retrieve&dopt=full_report&list_uids=239559
NM_001004157	1.63929	NM_001004157|MM8|transcript|chr11|75329735|75342775|ExemplarFor 'NM_001004157'; gene_id '380713'; transcript_id 'NM_001004157'; gene_name 'Scarf1'; alt 'AA986099|KIAA0149|MGC90792|SREC|SREC-I|mKIAA0149'; scavenger receptor class F	member 1|http://www.ncbi.nlm.nih.gov/entrez/query.fcgi?db=gene&cmd=Retrieve&dopt=full_report&list_uids=380713
NM_001005475	1.74473	NM_001005475|MM8|transcript|chrX|147519724|147565952|ExemplarFor 'NM_001005475'; gene_id '245666'; transcript_id 'NM_001005475'; gene_name 'Iqsec2'; alt 'KIAA0522|mKIAA0522'; IQ motif and Sec7 domain 2|http://www.ncbi.nlm.nih.gov/entrez/query.fcgi?db=gene&cmd=Retrieve&dopt=full_report&list_uids=245666
NM_001005508	1.95081	NM_001005508|MM8|transcript|chr1|173225686|173246915|ExemplarFor 'NM_001005508'; gene_id '226652'; transcript_id 'NM_001005508'; gene_name 'Arhgap30'; alt '6030405P05Rik|FLJ00267|Gm102|MGC99989|mFLJ00267'; Rho GTPase activating protein 30|http://www.ncbi.nlm.nih.gov/entrez/query.fcgi?db=gene&cmd=Retrieve&dopt=full_report&list_uids=226652
NM_001006122	2.20635	NM_001006122|MM8|transcript|chr9|75227432|75252339|ExemplarFor 'NM_001006122'; gene_id 'N/A'; transcript_id 'NM_001006122'; gene_name 'N/A'; alt 'N/A'; Mus musculus Leo1	Paf1/RNA polymerase II complex component	homolog (S. cerevisiae) (Leo1)	mRNA.|http://www.ncbi.nlm.nih.gov/gquery/gquery.fcgi?term=NM_001006122
NM_001007222	1.54502	NM_001007222|MM8|transcript|chr3|93736974|93738067|ExemplarFor 'NM_001007222'; gene_id '399673'; transcript_id 'NM_001007222'; gene_name 'Tdpoz2'; alt '-'; TD and POZ domain containing 2|http://www.ncbi.nlm.nih.gov/entrez/query.fcgi?db=gene&cmd=Retrieve&dopt=full_report&list_uids=399673
NM_001010832	1.59167	NM_001010832|MM8|transcript|chr5|78586042|78586426|ExemplarFor 'NM_001010832'; gene_id '231332'; transcript_id 'NM_001010832'; gene_name 'AY487415'; alt '-'; cDNA sequence AY487415|http://www.ncbi.nlm.nih.gov/entrez/query.fcgi?db=gene&cmd=Retrieve&dopt=full_report&list_uids=231332
NM_001011759	1.833	NM_001011759|MM8|transcript|chr2|85792657|85793668|ExemplarFor 'NM_001011759'; gene_id '257916'; transcript_id 'NM_001011759'; gene_name 'Olfr1031'; alt 'MOR200-1'; olfactory receptor 1031|http://www.ncbi.nlm.nih.gov/entrez/query.fcgi?db=gene&cmd=Retrieve&dopt=full_report&list_uids=257916
NM_001013767	1.86546	NM_001013767|MM8|transcript|chr17|45093784|45122890|ExemplarFor 'NM_001013767'; gene_id '268958'; transcript_id 'NM_001013767'; gene_name 'Capn11'; alt 'calpain|protease'; calpain 11|http://www.ncbi.nlm.nih.gov/entrez/query.fcgi?db=gene&cmd=Retrieve&dopt=full_report&list_uids=268958
NM_001014399	1.76221	NM_001014399|MM8|transcript|chr16|56402850|56614268|ExemplarFor 'NM_001014399	NM_001014422	NM_001014423	NM_001014424	NM_178790'; gene_id '320712'; transcript_id 'NM_001014399'; gene_name 'Abi3bp'; alt '5033411B22Rik|AI506287|BG172926|D930038M13Rik|TARSH'; ABI gene family	member 3 (NESH) binding protein|http://www.ncbi.nlm.nih.gov/entrez/query.fcgi?db=gene&cmd=Retrieve&dopt=full_report&list_uids=320712
NM_001017525	1.55089	NM_001017525|MM8|transcript|chr10|85028209|85090091|ExemplarFor 'NM_001017525	NM_028709'; gene_id '74007'; transcript_id 'NM_001017525'; gene_name 'Btbd11'; alt '6330404E16Rik'; BTB (POZ) domain containing 11|http://www.ncbi.nlm.nih.gov/entrez/query.fcgi?db=gene&cmd=Retrieve&dopt=full_report&list_uids=74007
NM_001018013	2.92223	NM_001018013|MM8|transcript|chr7|45489852|45495284|ExemplarFor 'NM_001018013'; gene_id '73456'; transcript_id 'NM_001018013'; gene_name 'Izumo1'; alt '1700058F15Rik|Izumo'; izumo sperm-egg fusion 1|http://www.ncbi.nlm.nih.gov/entrez/query.fcgi?db=gene&cmd=Retrieve&dopt=full_report&list_uids=73456
NM_001024134	1.55017	NM_001024134|MM8|transcript|chr17|36468743|36475240|ExemplarFor 'NM_001024134'; gene_id '69097'; transcript_id 'NM_001024134'; gene_name 'Trim15'; alt '1810012B10Rik'; tripartite motif protein 15|http://www.ncbi.nlm.nih.gov/entrez/query.fcgi?db=gene&cmd=Retrieve&dopt=full_report&list_uids=69097
NM_001029841	1.69979	NM_001029841|MM8|transcript|chr15|66610545|66661498|ExemplarFor 'NM_001029841'; gene_id '20491'; transcript_id 'NM_001029841'; gene_name 'Sla'; alt 'Slap|Slap-1'; src-like adaptor|http://www.ncbi.nlm.nih.gov/entrez/query.fcgi?db=gene&cmd=Retrieve&dopt=full_report&list_uids=20491
NM_001029935	1.79108	NM_001029935|MM8|transcript|chr13|23790036|23798960|ExemplarFor 'NM_001029935'; gene_id '214158'; transcript_id 'NM_001029935'; gene_name 'Trim38'; alt 'Gm23'; tripartite motif-containing 38|http://www.ncbi.nlm.nih.gov/entrez/query.fcgi?db=gene&cmd=Retrieve&dopt=full_report&list_uids=214158
NM_001033172	1.61475	NM_001033172|MM8|transcript|chr19|59958358|59998027|ExemplarFor 'NM_001033172'; gene_id '74998'; transcript_id 'NM_001033172'; gene_name 'Rab11fip2'; alt '4930470G04Rik|A830046J09Rik|Rab11-FIP2|nRip11'; RAB11 family interacting protein 2 (class I)|http://www.ncbi.nlm.nih.gov/entrez/query.fcgi?db=gene&cmd=Retrieve&dopt=full_report&list_uids=74998
NM_001033187	1.53284	NM_001033187|MM8|transcript|chr4|116617808|116620317|ExemplarFor 'NM_001033187'; gene_id '78611'; transcript_id 'NM_001033187'; gene_name '9530048O09Rik'; alt 'BB115071'; RIKEN cDNA 9530048O09 gene|http://www.ncbi.nlm.nih.gov/entrez/query.fcgi?db=gene&cmd=Retrieve&dopt=full_report&list_uids=78611
NM_001033253	2.28378	NM_001033253|MM8|transcript|chr10|6381991|6473874|ExemplarFor 'NM_001033253'; gene_id '213783'; transcript_id 'NM_001033253'; gene_name 'Plekhg1'; alt 'D10Ertd733e|mKIAA1209'; pleckstrin homology domain containing	family G (with RhoGef domain) member 1|http://www.ncbi.nlm.nih.gov/entrez/query.fcgi?db=gene&cmd=Retrieve&dopt=full_report&list_uids=213783
NM_001033284	1.59939	NM_001033284|MM8|transcript|chr1|159295258|159325410|ExemplarFor 'NM_001033284'; gene_id '226527'; transcript_id 'NM_001033284'; gene_name 'BC026585'; alt '-'; cDNA sequence BC026585|http://www.ncbi.nlm.nih.gov/entrez/query.fcgi?db=gene&cmd=Retrieve&dopt=full_report&list_uids=226527
NM_001033290	1.57518	NM_001033290|MM8|transcript|chr1|87770707|87792178|ExemplarFor 'NM_001033290'; gene_id '227326'; transcript_id 'NM_001033290'; gene_name 'Gpr55'; alt 'Gm218'; G protein-coupled receptor 55|http://www.ncbi.nlm.nih.gov/entrez/query.fcgi?db=gene&cmd=Retrieve&dopt=full_report&list_uids=227326
NM_001033366	1.97454	NM_001033366|MM8|transcript|chr17|35243807|35251748|ExemplarFor 'NM_001033366'; gene_id '268949'; transcript_id 'NM_001033366'; gene_name 'Dpcr1'; alt 'Gm630'; diffuse panbronchiolitis critical region 1 (human)|http://www.ncbi.nlm.nih.gov/entrez/query.fcgi?db=gene&cmd=Retrieve&dopt=full_report&list_uids=268949
NM_001033394	1.95367	NM_001033394|MM8|transcript|chr4|154627150|154629674|ExemplarFor 'NM_001033394'; gene_id '320587'; transcript_id 'NM_001033394'; gene_name 'A230069A22Rik'; alt '-'; RIKEN cDNA A230069A22 gene|http://www.ncbi.nlm.nih.gov/entrez/query.fcgi?db=gene&cmd=Retrieve&dopt=full_report&list_uids=320587
NM_001033446	2.70081	NM_001033446|MM8|transcript|chr18|47047145|47059553|ExemplarFor 'NM_001033446'; gene_id '381142'; transcript_id 'NM_001033446'; gene_name 'Gm949'; alt '-'; gene model 949	(NCBI)|http://www.ncbi.nlm.nih.gov/entrez/query.fcgi?db=gene&cmd=Retrieve&dopt=full_report&list_uids=381142
NM_001033459	2.13154	NM_001033459|MM8|transcript|chr5|110594397|110596391|ExemplarFor 'NM_001033459'; gene_id '381667'; transcript_id 'NM_001033459'; gene_name 'Gm1679'; alt '-'; gene model 1679	(NCBI)|http://www.ncbi.nlm.nih.gov/entrez/query.fcgi?db=gene&cmd=Retrieve&dopt=full_report&list_uids=381667
NM_001033476	1.57318	NM_001033476|MM8|transcript|chr12|113220001|113223448|ExemplarFor 'NM_001033476'; gene_id '382643'; transcript_id 'NM_001033476'; gene_name 'AI450948'; alt 'Gm1185'; expressed sequence AI450948|http://www.ncbi.nlm.nih.gov/entrez/query.fcgi?db=gene&cmd=Retrieve&dopt=full_report&list_uids=382643
NM_001033531	1.64633	NM_001033531|MM8|transcript|chr4|24707902|24941687|ExemplarFor 'NM_001033531'; gene_id '212390'; transcript_id 'NM_001033531'; gene_name '6430524H05Rik'; alt 'mKIAA1900'; RIKEN cDNA 6430524H05 gene|http://www.ncbi.nlm.nih.gov/entrez/query.fcgi?db=gene&cmd=Retrieve&dopt=full_report&list_uids=212390
NM_001033767	1.97063	NM_001033767|MM8|transcript|chr18|60337448|60373189|ExemplarFor 'NM_001033767'; gene_id '240327'; transcript_id 'NM_001033767'; gene_name 'LOC240327'; alt '-'; hypothetical LOC240327|http://www.ncbi.nlm.nih.gov/entrez/query.fcgi?db=gene&cmd=Retrieve&dopt=full_report&list_uids=240327
NM_001033794	2.20593	NM_001033794|MM8|transcript|chr9|109534139|109565741|ExemplarFor 'NM_001033794'; gene_id '546161'; transcript_id 'NM_001033794'; gene_name 'C85627'; alt '-'; expressed sequence C85627|http://www.ncbi.nlm.nih.gov/entrez/query.fcgi?db=gene&cmd=Retrieve&dopt=full_report&list_uids=546161
NM_001034910	1.82833	NM_001034910|MM8|transcript|chr14|62001100|62002710|ExemplarFor 'NM_001034910'; gene_id '619548'; transcript_id 'NM_001034910'; gene_name 'Defb42'; alt 'Defb44'; defensin beta 42|http://www.ncbi.nlm.nih.gov/entrez/query.fcgi?db=gene&cmd=Retrieve&dopt=full_report&list_uids=619548
NM_001035531	1.62709	NM_001035531|MM8|transcript|chr5|113200866|113255817|ExemplarFor 'NM_001035531'; gene_id '320129'; transcript_id 'NM_001035531'; gene_name 'Adrbk2'; alt '4833444A01Rik|AI851927|AW551196|Adrbk-2|Bark-2|GRK3'; adrenergic receptor kinase	beta 2|http://www.ncbi.nlm.nih.gov/entrez/query.fcgi?db=gene&cmd=Retrieve&dopt=full_report&list_uids=320129
NM_001037714	1.61696	NM_001037714|MM8|transcript|chr10|75381436|75384388|ExemplarFor 'NM_001037714'; gene_id '333670'; transcript_id 'NM_001037714'; gene_name 'Gm867'; alt 'Gm736'; gene model 867	(NCBI)|http://www.ncbi.nlm.nih.gov/entrez/query.fcgi?db=gene&cmd=Retrieve&dopt=full_report&list_uids=333670
NM_001037750	1.6565	NM_001037750|MM8|transcript|chrX|47137271|47140249|ExemplarFor 'NM_001037750'; gene_id '385354'; transcript_id 'NM_001037750'; gene_name 'Gm1533'; alt '-'; gene model 1533	(NCBI)|http://www.ncbi.nlm.nih.gov/entrez/query.fcgi?db=gene&cmd=Retrieve&dopt=full_report&list_uids=385354
NM_001038612	1.56897	NM_001038612|MM8|transcript|chr2|28027697|28036440|ExemplarFor 'NM_001038612'; gene_id '56177'; transcript_id 'NM_001038612'; gene_name 'Olfm1'; alt 'AMY|AW742568|Noe1|OlfA|Pancortin|Pancortin3'; olfactomedin 1|http://www.ncbi.nlm.nih.gov/entrez/query.fcgi?db=gene&cmd=Retrieve&dopt=full_report&list_uids=56177
NM_001038999	1.59608	NM_001038999|MM8|transcript|chr5|67897274|68126566|ExemplarFor 'NM_001038999	NM_009727'; gene_id '11980'; transcript_id 'NM_001038999'; gene_name 'Atp8a1'; alt 'AI481521|AI853962|APLT|AW743152|AW822227|Atp3a2|B230107D19Rik|Class I|KIAA4233|mKIAA4233'; ATPase	aminophospholipid transporter (APLT)	class I	type 8A	member 1|http://www.ncbi.nlm.nih.gov/entrez/query.fcgi?db=gene&cmd=Retrieve&dopt=full_report&list_uids=11980
NM_001039042	1.51885	NM_001039042|MM8|transcript|chr7|43580608|43594800|ExemplarFor 'NM_001039042'; gene_id '626834'; transcript_id 'NM_001039042'; gene_name 'Klk13'; alt 'Egfbp-2|mGk-13'; kallikrein 13|http://www.ncbi.nlm.nih.gov/entrez/query.fcgi?db=gene&cmd=Retrieve&dopt=full_report&list_uids=626834
NM_001039115	1.71858	NM_001039115|MM8|transcript|chr13|21486371|21492972|ExemplarFor 'NM_001039115'; gene_id '544922'; transcript_id 'NM_001039115'; gene_name 'RP23-298F22.2'; alt 'LOC544922'; zinc finger protein 306-like|http://www.ncbi.nlm.nih.gov/entrez/query.fcgi?db=gene&cmd=Retrieve&dopt=full_report&list_uids=544922
NM_001039119	1.75887	NM_001039119|MM8|transcript|chr8|20134892|20137404|ExemplarFor 'NM_001039119'; gene_id '654453'; transcript_id 'NM_001039119'; gene_name 'Defb33'; alt '-'; defensin beta 33|http://www.ncbi.nlm.nih.gov/entrez/query.fcgi?db=gene&cmd=Retrieve&dopt=full_report&list_uids=654453
NM_001039185	1.54559	NM_001039185|MM8|transcript|chr7|25170461|25186385|ExemplarFor 'NM_001039185	NM_001039186	NM_001039187	NM_011926'; gene_id '26365'; transcript_id 'NM_001039185'; gene_name 'Ceacam1'; alt 'Bgp|Bgp1|C-CAM|CD66a|Cea-1|Cea-7|Cea1|Cea7|Hv-2|Hv2|MHVR|Mhv-1|bb-1|mCEA1|mmCGM1|mmCGM1a|mmCGM2'; CEA-related cell adhesion molecule 1|http://www.ncbi.nlm.nih.gov/entrez/query.fcgi?db=gene&cmd=Retrieve&dopt=full_report&list_uids=26365
NM_001039472	1.6374	NM_001039472|MM8|transcript|chr1|137947811|137994425|ExemplarFor 'NM_001039472	NM_019962'; gene_id '16565'; transcript_id 'NM_001039472'; gene_name 'Kif21b'; alt '2610511N21Rik|KIAA0449|mKIAA0449'; kinesin family member 21B|http://www.ncbi.nlm.nih.gov/entrez/query.fcgi?db=gene&cmd=Retrieve&dopt=full_report&list_uids=16565
NM_001039684	1.5128	NM_001039684|MM8|transcript|chr11|87669441|87679993|ExemplarFor 'NM_001039684	XM_001005479'; gene_id '380718'; transcript_id 'NM_001039684'; gene_name 'Mks1'; alt 'AK190930'; Meckel syndrome	type 1|http://www.ncbi.nlm.nih.gov/entrez/query.fcgi?db=gene&cmd=Retrieve&dopt=full_report&list_uids=380718
NM_007376	2.42603	NM_007376|MM8|transcript|chr6|128449185|128492314|ExemplarFor 'NM_007376'; gene_id '11287'; transcript_id 'NM_007376'; gene_name 'Pzp'; alt 'A1m|A2m|AI893533|MAM'; pregnancy zone protein|http://www.ncbi.nlm.nih.gov/entrez/query.fcgi?db=gene&cmd=Retrieve&dopt=full_report&list_uids=11287
NM_007545	1.62658	NM_007545|MM8|transcript|chr5|118430793|118450508|ExemplarFor 'NM_007545'; gene_id '12123'; transcript_id 'NM_007545'; gene_name 'Hrk'; alt 'Bid3|DP5|harakiri'; harakiri	BCL2 interacting protein (contains only BH3 domain)|http://www.ncbi.nlm.nih.gov/entrez/query.fcgi?db=gene&cmd=Retrieve&dopt=full_report&list_uids=12123
NM_007547	1.60249	NM_007547|MM8|transcript|chr2|129284758|129322373|ExemplarFor 'NM_007547'; gene_id '19261'; transcript_id 'NM_007547'; gene_name 'Sirpa'; alt 'AI835480|Bit|CD172a|P84|Ptpns1|SHP-1|SHPS-1|SIRP'; signal-regulatory protein alpha|http://www.ncbi.nlm.nih.gov/entrez/query.fcgi?db=gene&cmd=Retrieve&dopt=full_report&list_uids=19261
NM_007591	1.77995	NM_007591|MM8|transcript|chr8|87731954|87736972|ExemplarFor 'NM_007591'; gene_id '12317'; transcript_id 'NM_007591'; gene_name 'Calr'; alt 'CRT|Calregulin'; calreticulin|http://www.ncbi.nlm.nih.gov/entrez/query.fcgi?db=gene&cmd=Retrieve&dopt=full_report&list_uids=12317
NM_007622	1.50974	NM_007622|MM8|transcript|chr11|96605248|96624730|ExemplarFor 'NM_007622'; gene_id '12412'; transcript_id 'NM_007622'; gene_name 'Cbx1'; alt 'Cbx|Cbx-rs2|E430007M08Rik|HP1B|M31|MOD1'; chromobox homolog 1 (Drosophila HP1 beta)|http://www.ncbi.nlm.nih.gov/entrez/query.fcgi?db=gene&cmd=Retrieve&dopt=full_report&list_uids=12412
NM_007648	2.00585	NM_007648|MM8|transcript|chr9|44749737|44760585|ExemplarFor 'NM_007648'; gene_id '12501'; transcript_id 'NM_007648'; gene_name 'Cd3e'; alt 'AI504783|CD3|CD3epsilon|T3e'; CD3 antigen	epsilon polypeptide|http://www.ncbi.nlm.nih.gov/entrez/query.fcgi?db=gene&cmd=Retrieve&dopt=full_report&list_uids=12501
NM_007732	1.97495	NM_007732|MM8|transcript|chr19|47699672|47745405|ExemplarFor 'NM_007732'; gene_id '12821'; transcript_id 'NM_007732'; gene_name 'Col17a1'; alt 'BP180|Bpag|Bpag2'; procollagen	type XVII	alpha 1|http://www.ncbi.nlm.nih.gov/entrez/query.fcgi?db=gene&cmd=Retrieve&dopt=full_report&list_uids=12821
NM_007757	1.61484	NM_007757|MM8|transcript|chr16|58612834|58622904|ExemplarFor 'NM_007757'; gene_id '12892'; transcript_id 'NM_007757'; gene_name 'Cpox'; alt 'CPX|Cpo|HCP|clone 560'; coproporphyrinogen oxidase|http://www.ncbi.nlm.nih.gov/entrez/query.fcgi?db=gene&cmd=Retrieve&dopt=full_report&list_uids=12892
NM_007851	1.61733	NM_007851|MM8|transcript|chr8|22792190|22793033|ExemplarFor 'NM_007851'; gene_id '13239'; transcript_id 'NM_007851'; gene_name 'Defcr5'; alt '-'; defensin related cryptdin 5|http://www.ncbi.nlm.nih.gov/entrez/query.fcgi?db=gene&cmd=Retrieve&dopt=full_report&list_uids=13239
NM_007920	1.80263	NM_007920|MM8|transcript|chr14|78215348|78316631|ExemplarFor 'NM_007920'; gene_id '13709'; transcript_id 'NM_007920'; gene_name 'Elf1'; alt 'Elf-1|Sts1|mElf-1|p70'; E74-like factor 1|http://www.ncbi.nlm.nih.gov/entrez/query.fcgi?db=gene&cmd=Retrieve&dopt=full_report&list_uids=13709
NM_007955	2.05357	NM_007955|MM8|transcript|chr1|136924922|136945687|ExemplarFor 'NM_007955'; gene_id '13924'; transcript_id 'NM_007955'; gene_name 'Ptprv'; alt 'Esp|OST|OST-PTP|mOST-PTP'; protein tyrosine phosphatase	receptor type	V|http://www.ncbi.nlm.nih.gov/entrez/query.fcgi?db=gene&cmd=Retrieve&dopt=full_report&list_uids=13924
NM_007977	1.82073	NM_007977|MM8|transcript|chrX|71425449|71632761|ExemplarFor 'NM_007977'; gene_id '14069'; transcript_id 'NM_007977'; gene_name 'F8'; alt 'Cf-8|Cf8|FVIII'; coagulation factor VIII|http://www.ncbi.nlm.nih.gov/entrez/query.fcgi?db=gene&cmd=Retrieve&dopt=full_report&list_uids=14069
NM_008116	1.97929	NM_008116|MM8|transcript|chr10|75017308|75029898|ExemplarFor 'NM_008116'; gene_id '14598'; transcript_id 'NM_008116'; gene_name 'Ggt1'; alt 'AI746379|CD224|GGT|Ggtp'; gamma-glutamyltransferase 1|http://www.ncbi.nlm.nih.gov/entrez/query.fcgi?db=gene&cmd=Retrieve&dopt=full_report&list_uids=14598
NM_008126	1.94171	NM_008126|MM8|transcript|chr4|126827538|126831465|ExemplarFor 'NM_008126'; gene_id '14620'; transcript_id 'NM_008126'; gene_name 'Gjb3'; alt 'Cnx31|Cx31|D4Wsu144e|Gjb-3'; gap junction membrane channel protein beta 3|http://www.ncbi.nlm.nih.gov/entrez/query.fcgi?db=gene&cmd=Retrieve&dopt=full_report&list_uids=14620
NM_008153	2.68967	NM_008153|MM8|transcript|chr5|113873359|113911389|ExemplarFor 'NM_008153'; gene_id '14747'; transcript_id 'NM_008153'; gene_name 'Cmklr1'; alt 'DEZ|Gpcr27|mcmklr1'; chemokine-like receptor 1|http://www.ncbi.nlm.nih.gov/entrez/query.fcgi?db=gene&cmd=Retrieve&dopt=full_report&list_uids=14747
NM_008169	1.65983	NM_008169|MM8|transcript|chr2|25114255|25140988|ExemplarFor 'NM_008169'; gene_id '14810'; transcript_id 'NM_008169'; gene_name 'Grin1'; alt 'GluRdelta1|NMDAR1|NR1|Nmdar'; glutamate receptor	ionotropic	NMDA1 (zeta 1)|http://www.ncbi.nlm.nih.gov/entrez/query.fcgi?db=gene&cmd=Retrieve&dopt=full_report&list_uids=14810
NM_008183	1.57871	NM_008183|MM8|transcript|chr3|108109757|108114495|ExemplarFor 'NM_008183'; gene_id '14863'; transcript_id 'NM_008183'; gene_name 'Gstm2'; alt 'Gstb-2|Gstb2'; glutathione S-transferase	mu 2|http://www.ncbi.nlm.nih.gov/entrez/query.fcgi?db=gene&cmd=Retrieve&dopt=full_report&list_uids=14863
NM_008261	1.54345	NM_008261|MM8|transcript|chr2|163238628|163264348|ExemplarFor 'NM_008261'; gene_id '15378'; transcript_id 'NM_008261'; gene_name 'Hnf4a'; alt 'D19Mgi10|HNF-4|Hnf4|MODY1|Nr2a1|Tcf14|Tcf4'; hepatic nuclear factor 4	alpha|http://www.ncbi.nlm.nih.gov/entrez/query.fcgi?db=gene&cmd=Retrieve&dopt=full_report&list_uids=15378
NM_008381	2.47111	NM_008381|MM8|transcript|chr1|121243010|121249794|ExemplarFor 'NM_008381'; gene_id '16324'; transcript_id 'NM_008381'; gene_name 'Inhbb'; alt '-'; inhibin beta-B|http://www.ncbi.nlm.nih.gov/entrez/query.fcgi?db=gene&cmd=Retrieve&dopt=full_report&list_uids=16324
NM_008382	2.22546	NM_008382|MM8|transcript|chr10|126752350|126754721|ExemplarFor 'NM_008382'; gene_id '16326'; transcript_id 'NM_008382'; gene_name 'Inhbe'; alt '-'; inhibin beta E|http://www.ncbi.nlm.nih.gov/entrez/query.fcgi?db=gene&cmd=Retrieve&dopt=full_report&list_uids=16326
NM_008484	1.86587	NM_008484|MM8|transcript|chr1|195002752|195044602|ExemplarFor 'NM_008484'; gene_id '16780'; transcript_id 'NM_008484'; gene_name 'Lamb3'; alt '-'; laminin	beta 3|http://www.ncbi.nlm.nih.gov/entrez/query.fcgi?db=gene&cmd=Retrieve&dopt=full_report&list_uids=16780
NM_008580	2.01103	NM_008580|MM8|transcript|chr10|19623887|19831139|ExemplarFor 'NM_008580'; gene_id '26408'; transcript_id 'NM_008580'; gene_name 'Map3k5'; alt '7420452D20Rik|ASK|ASK1|MAPKKK5|Mekk5'; mitogen activated protein kinase kinase kinase 5|http://www.ncbi.nlm.nih.gov/entrez/query.fcgi?db=gene&cmd=Retrieve&dopt=full_report&list_uids=26408
NM_008647	1.98562	NM_008647|MM8|transcript|chr4|60229985|60233899|ExemplarFor 'NM_008647'; gene_id '17841'; transcript_id 'NM_008647'; gene_name 'Mup2'; alt 'AA589603|MGC117823|Mup-2'; major urinary protein 2|http://www.ncbi.nlm.nih.gov/entrez/query.fcgi?db=gene&cmd=Retrieve&dopt=full_report&list_uids=17841
NM_008649	1.80527	NM_008649|MM8|transcript|chr4|61317679|61321541|ExemplarFor 'NM_008649'; gene_id '17844'; transcript_id 'NM_008649'; gene_name 'Mup5'; alt '-'; major urinary protein 5|http://www.ncbi.nlm.nih.gov/entrez/query.fcgi?db=gene&cmd=Retrieve&dopt=full_report&list_uids=17844
NM_008673	1.56845	NM_008673|MM8|transcript|chr8|70419746|70421093|ExemplarFor 'NM_008673'; gene_id '17960'; transcript_id 'NM_008673'; gene_name 'Nat1'; alt 'Nat-1'; N-acetyltransferase 1 (arylamine N-acetyltransferase)|http://www.ncbi.nlm.nih.gov/entrez/query.fcgi?db=gene&cmd=Retrieve&dopt=full_report&list_uids=17960
NM_008713	2.21922	NM_008713|MM8|transcript|chr5|23874883|23894536|ExemplarFor 'NM_008713'; gene_id '18127'; transcript_id 'NM_008713'; gene_name 'Nos3'; alt '2310065A03Rik|Nos-3|eNOS|ecNOS'; nitric oxide synthase 3	endothelial cell|http://www.ncbi.nlm.nih.gov/entrez/query.fcgi?db=gene&cmd=Retrieve&dopt=full_report&list_uids=18127
NM_008767	1.5956	NM_008767|MM8|transcript|chr7|143283178|143308712|ExemplarFor 'NM_008767'; gene_id '18400'; transcript_id 'NM_008767'; gene_name 'Slc22a18'; alt 'AW260131|BWR1A|BWSCR1A|HET|ITM|Impt1|Orctl2|Slc22a1l|TSSC5|p45-BWR1A'; solute carrier family 22 (organic cation transporter)	member 18|http://www.ncbi.nlm.nih.gov/entrez/query.fcgi?db=gene&cmd=Retrieve&dopt=full_report&list_uids=18400
NM_008795	1.57798	NM_008795|MM8|transcript|chr1|133941205|133967230|ExemplarFor 'NM_008795'; gene_id '18557'; transcript_id 'NM_008795'; gene_name 'Pctk3'; alt 'AA682070'; PCTAIRE-motif protein kinase 3|http://www.ncbi.nlm.nih.gov/entrez/query.fcgi?db=gene&cmd=Retrieve&dopt=full_report&list_uids=18557
NM_008845	2.2747	NM_008845|MM8|transcript|chr2|18760013|18915870|ExemplarFor 'NM_008845'; gene_id '18718'; transcript_id 'NM_008845'; gene_name 'Pip5k2a'; alt 'AW742916'; phosphatidylinositol-4-phosphate 5-kinase	type II	alpha|http://www.ncbi.nlm.nih.gov/entrez/query.fcgi?db=gene&cmd=Retrieve&dopt=full_report&list_uids=18718
NM_008846	1.75563	NM_008846|MM8|transcript|chr19|24361976|24510782|ExemplarFor 'NM_008846'; gene_id '18719'; transcript_id 'NM_008846'; gene_name 'Pip5k1a'; alt 'AI844522|Pipk5a|STM7'; phosphatidylinositol-4-phosphate 5-kinase	type 1 alpha|http://www.ncbi.nlm.nih.gov/entrez/query.fcgi?db=gene&cmd=Retrieve&dopt=full_report&list_uids=18719
NM_008908	1.68857	NM_008908|MM8|transcript|chr18|53531709|53543376|ExemplarFor 'NM_008908'; gene_id '19038'; transcript_id 'NM_008908'; gene_name 'Ppic'; alt 'CyP-20c'; peptidylprolyl isomerase C|http://www.ncbi.nlm.nih.gov/entrez/query.fcgi?db=gene&cmd=Retrieve&dopt=full_report&list_uids=19038
NM_008969	2.00635	NM_008969|MM8|transcript|chr2|36052535|36074271|ExemplarFor 'NM_008969'; gene_id '19224'; transcript_id 'NM_008969'; gene_name 'Ptgs1'; alt 'COX1|Cox-1|Cox-3|Pghs1'; prostaglandin-endoperoxide synthase 1|http://www.ncbi.nlm.nih.gov/entrez/query.fcgi?db=gene&cmd=Retrieve&dopt=full_report&list_uids=19224
NM_009199	2.35319	NM_009199|MM8|transcript|chr19|28901162|28979957|ExemplarFor 'NM_009199'; gene_id '20510'; transcript_id 'NM_009199'; gene_name 'Slc1a1'; alt 'D130048G10Rik|EAAC1|EAAC2|EAAT3|MEAAC1'; solute carrier family 1 (neuronal/epithelial high affinity glutamate transporter	system Xag)	member 1|http://www.ncbi.nlm.nih.gov/entrez/query.fcgi?db=gene&cmd=Retrieve&dopt=full_report&list_uids=20510
NM_009235	1.83675	NM_009235|MM8|transcript|chr11|69471567|69472816|ExemplarFor 'NM_009235'; gene_id '20670'; transcript_id 'NM_009235'; gene_name 'Sox15'; alt '-'; SRY-box containing gene 15|http://www.ncbi.nlm.nih.gov/entrez/query.fcgi?db=gene&cmd=Retrieve&dopt=full_report&list_uids=20670
NM_009285	1.77283	NM_009285|MM8|transcript|chr14|67982567|67994944|ExemplarFor 'NM_009285'; gene_id '20855'; transcript_id 'NM_009285'; gene_name 'Stc1'; alt 'Stc'; stanniocalcin 1|http://www.ncbi.nlm.nih.gov/entrez/query.fcgi?db=gene&cmd=Retrieve&dopt=full_report&list_uids=20855
NM_009290	1.8019	NM_009290|MM8|transcript|chr18|34667113|34673074|ExemplarFor 'NM_009290'; gene_id '20890'; transcript_id 'NM_009290'; gene_name 'Wnt8a'; alt 'Stra11|Wnt-8A|Wnt-8D|Wnt8d'; wingless-related MMTV integration site 8A|http://www.ncbi.nlm.nih.gov/entrez/query.fcgi?db=gene&cmd=Retrieve&dopt=full_report&list_uids=20890
NM_009308	2.06408	NM_009308|MM8|transcript|chr18|31580817|31590425|ExemplarFor 'NM_009308'; gene_id '20983'; transcript_id 'NM_009308'; gene_name 'Syt4'; alt 'SytIV'; synaptotagmin IV|http://www.ncbi.nlm.nih.gov/entrez/query.fcgi?db=gene&cmd=Retrieve&dopt=full_report&list_uids=20983
NM_009350	1.92174	NM_009350|MM8|transcript|chr3|37255217|37303061|ExemplarFor 'NM_009350'; gene_id '21744'; transcript_id 'NM_009350'; gene_name 'Tenr'; alt '-'; testis nuclear RNA binding protein|http://www.ncbi.nlm.nih.gov/entrez/query.fcgi?db=gene&cmd=Retrieve&dopt=full_report&list_uids=21744
NM_009515	2.80024	NM_009515|MM8|transcript|chrX|7238424|7247411|ExemplarFor 'NM_009515'; gene_id '22376'; transcript_id 'NM_009515'; gene_name 'Was'; alt 'U42471|Wasp'; Wiskott-Aldrich syndrome homolog (human)|http://www.ncbi.nlm.nih.gov/entrez/query.fcgi?db=gene&cmd=Retrieve&dopt=full_report&list_uids=22376
NM_009566	2.63669	NM_009566|MM8|transcript|chrX|69663822|69679707|ExemplarFor 'NM_009566'; gene_id '22754'; transcript_id 'NM_009566'; gene_name 'Zfp92'; alt '-'; zinc finger protein 92|http://www.ncbi.nlm.nih.gov/entrez/query.fcgi?db=gene&cmd=Retrieve&dopt=full_report&list_uids=22754
NM_009570	1.84165	NM_009570|MM8|transcript|chrY|61649|133852|ExemplarFor 'NM_009570'; gene_id '22767'; transcript_id 'NM_009570'; gene_name 'Zfy1'; alt 'Zfy-1'; zinc finger protein 1	Y linked|http://www.ncbi.nlm.nih.gov/entrez/query.fcgi?db=gene&cmd=Retrieve&dopt=full_report&list_uids=22767
NM_009593	1.84706	NM_009593|MM8|transcript|chr17|30777798|30842789|ExemplarFor 'NM_009593'; gene_id '11307'; transcript_id 'NM_009593'; gene_name 'Abcg1'; alt 'AW413978|Abc8|White'; ATP-binding cassette	sub-family G (WHITE)	member 1|http://www.ncbi.nlm.nih.gov/entrez/query.fcgi?db=gene&cmd=Retrieve&dopt=full_report&list_uids=11307
NM_009666	1.69359	NM_009666|MM8|transcript|chrX|164524126|164531314|ExemplarFor 'NM_009666'; gene_id '11704'; transcript_id 'NM_009666'; gene_name 'Amelx'; alt 'ALGN|AMGL|AMGX|Amel|Amg|amelogenin'; amelogenin X chromosome|http://www.ncbi.nlm.nih.gov/entrez/query.fcgi?db=gene&cmd=Retrieve&dopt=full_report&list_uids=11704
NM_009667	2.32164	NM_009667|MM8|transcript|chr7|110563780|110603572|ExemplarFor 'NM_009667'; gene_id '11717'; transcript_id 'NM_009667'; gene_name 'Ampd3'; alt '-'; AMP deaminase 3|http://www.ncbi.nlm.nih.gov/entrez/query.fcgi?db=gene&cmd=Retrieve&dopt=full_report&list_uids=11717
NM_009675	2.1365	NM_009675|MM8|transcript|chr11|101146695|101155514|ExemplarFor 'NM_009675'; gene_id '11754'; transcript_id 'NM_009675'; gene_name 'Aoc3'; alt 'SSAO|VAP1'; amine oxidase	copper containing 3|http://www.ncbi.nlm.nih.gov/entrez/query.fcgi?db=gene&cmd=Retrieve&dopt=full_report&list_uids=11754
NM_009732	1.67776	NM_009732|MM8|transcript|chr2|130272117|130273982|ExemplarFor 'NM_009732'; gene_id '11998'; transcript_id 'NM_009732'; gene_name 'Avp'; alt 'Vp|Vsp'; arginine vasopressin|http://www.ncbi.nlm.nih.gov/entrez/query.fcgi?db=gene&cmd=Retrieve&dopt=full_report&list_uids=11998
NM_009897	1.81682	NM_009897|MM8|transcript|chr2|121050081|121055178|ExemplarFor 'NM_009897'; gene_id '12716'; transcript_id 'NM_009897'; gene_name 'Ckmt1'; alt 'Mt-CK|ScCKmit|UbCKmit|mi-CK'; creatine kinase	mitochondrial 1	ubiquitous|http://www.ncbi.nlm.nih.gov/entrez/query.fcgi?db=gene&cmd=Retrieve&dopt=full_report&list_uids=12716
NM_009989	1.67603	NM_009989|MM8|transcript|chr2|76154874|76161287|ExemplarFor 'NM_009989'; gene_id '13067'; transcript_id 'NM_009989'; gene_name 'Cyct'; alt '-'; cytochrome c	testis|http://www.ncbi.nlm.nih.gov/entrez/query.fcgi?db=gene&cmd=Retrieve&dopt=full_report&list_uids=13067
NM_010043	1.70417	NM_010043|MM8|transcript|chr1|75243491|75250864|ExemplarFor 'NM_010043'; gene_id '13346'; transcript_id 'NM_010043'; gene_name 'Des'; alt '-'; desmin|http://www.ncbi.nlm.nih.gov/entrez/query.fcgi?db=gene&cmd=Retrieve&dopt=full_report&list_uids=13346
NM_010067	1.62661	NM_010067|MM8|transcript|chr2|13428016|13462517|ExemplarFor 'NM_010067'; gene_id '13434'; transcript_id 'NM_010067'; gene_name 'Dnmt2'; alt '-'; DNA methyltransferase 2|http://www.ncbi.nlm.nih.gov/entrez/query.fcgi?db=gene&cmd=Retrieve&dopt=full_report&list_uids=13434
NM_010107	1.7823	NM_010107|MM8|transcript|chr3|89357662|89365568|ExemplarFor 'NM_010107'; gene_id '13636'; transcript_id 'NM_010107'; gene_name 'Efna1'; alt 'AI325262|B61|EFL-1|Epl1|Eplg1|LERK-1|Lerk1'; ephrin A1|http://www.ncbi.nlm.nih.gov/entrez/query.fcgi?db=gene&cmd=Retrieve&dopt=full_report&list_uids=13636
NM_010294	2.12861	NM_010294|MM8|transcript|chr5|97695462|97697310|ExemplarFor 'NM_010294'; gene_id '14626'; transcript_id 'NM_010294'; gene_name 'Gk2'; alt 'GKTA|Gk-rs2'; glycerol kinase 2|http://www.ncbi.nlm.nih.gov/entrez/query.fcgi?db=gene&cmd=Retrieve&dopt=full_report&list_uids=14626
NM_010356	1.73361	NM_010356|MM8|transcript|chr1|21225798|21250362|ExemplarFor 'NM_010356'; gene_id '14859'; transcript_id 'NM_010356'; gene_name 'Gsta3'; alt 'Gst2-3'; glutathione S-transferase	alpha 3|http://www.ncbi.nlm.nih.gov/entrez/query.fcgi?db=gene&cmd=Retrieve&dopt=full_report&list_uids=14859
NM_010408	1.64949	NM_010408|MM8|transcript|chr13|118721980|119096083|ExemplarFor 'NM_010408'; gene_id '15165'; transcript_id 'NM_010408'; gene_name 'Hcn1'; alt 'Bcng1|HAC2'; hyperpolarization-activated	cyclic nucleotide-gated K+ 1|http://www.ncbi.nlm.nih.gov/entrez/query.fcgi?db=gene&cmd=Retrieve&dopt=full_report&list_uids=15165
NM_010417	1.50667	NM_010417|MM8|transcript|chrX|92658179|92777204|ExemplarFor 'NM_010417'; gene_id '15203'; transcript_id 'NM_010417'; gene_name 'Heph'; alt 'C130006F04Rik|Cpl|mKIAA0698|sla'; hephaestin|http://www.ncbi.nlm.nih.gov/entrez/query.fcgi?db=gene&cmd=Retrieve&dopt=full_report&list_uids=15203
NM_010639	1.9597	NM_010639|MM8|transcript|chr7|44093478|44097659|ExemplarFor 'NM_010639'; gene_id '16612'; transcript_id 'NM_010639'; gene_name 'Klk1'; alt '0610007D04Rik|Kal|Klk1b6|Klk6|mGk-6'; kallikrein 1|http://www.ncbi.nlm.nih.gov/entrez/query.fcgi?db=gene&cmd=Retrieve&dopt=full_report&list_uids=16612
NM_010661	1.84489	NM_010661|MM8|transcript|chr11|99231755|99238346|ExemplarFor 'NM_010661'; gene_id '268482'; transcript_id 'NM_010661'; gene_name 'Krt1-12'; alt 'A830036E02|AI835216|E130011P14|K12'; keratin complex 1	acidic	gene 12|http://www.ncbi.nlm.nih.gov/entrez/query.fcgi?db=gene&cmd=Retrieve&dopt=full_report&list_uids=268482
NM_010663	2.05392	NM_010663|MM8|transcript|chr11|100072306|100077079|ExemplarFor 'NM_010663'; gene_id '16667'; transcript_id 'NM_010663'; gene_name 'Krt1-17'; alt 'K17'; keratin complex 1	acidic	gene 17|http://www.ncbi.nlm.nih.gov/entrez/query.fcgi?db=gene&cmd=Retrieve&dopt=full_report&list_uids=16667
NM_010708	2.53236	NM_010708|MM8|transcript|chr11|78779589|78801026|ExemplarFor 'NM_010708'; gene_id '16859'; transcript_id 'NM_010708'; gene_name 'Lgals9'; alt 'AA407335|AI194909|AI265545|galectin-9'; lectin	galactose binding	soluble 9|http://www.ncbi.nlm.nih.gov/entrez/query.fcgi?db=gene&cmd=Retrieve&dopt=full_report&list_uids=16859
NM_010884	1.68093	NM_010884|MM8|transcript|chr15|66758990|66799308|ExemplarFor 'NM_010884'; gene_id '17988'; transcript_id 'NM_010884'; gene_name 'Ndrg1'; alt 'CAP43|CMT4D|DRG1|HMSNL|NMSL|Ndr1|PROXY1|RTP|TDD5'; N-myc downstream regulated gene 1|http://www.ncbi.nlm.nih.gov/entrez/query.fcgi?db=gene&cmd=Retrieve&dopt=full_report&list_uids=17988
NM_010897	1.52632	NM_010897|MM8|transcript|chr11|79156086|79397804|ExemplarFor 'NM_010897'; gene_id '18015'; transcript_id 'NM_010897'; gene_name 'Nf1'; alt 'AW494271|E030030H24Rik|Nf-1'; neurofibromatosis 1|http://www.ncbi.nlm.nih.gov/entrez/query.fcgi?db=gene&cmd=Retrieve&dopt=full_report&list_uids=18015
NM_011022	1.79955	NM_011022|MM8|transcript|chrX|144344319|144384520|ExemplarFor 'NM_011022	XM_356360	XM_486785	XM_486787	XM_486790	XM_486794	XM_897803
NM_011056	1.52729	NM_011056|MM8|transcript|chr13|109775040|111072352|ExemplarFor 'NM_011056'; gene_id '238871'; transcript_id 'NM_011056'; gene_name 'Pde4d'; alt '9630011N22Rik|Dpde3'; phosphodiesterase 4D	cAMP specific|http://www.ncbi.nlm.nih.gov/entrez/query.fcgi?db=gene&cmd=Retrieve&dopt=full_report&list_uids=238871
NM_011110	1.7628	NM_011110|MM8|transcript|chr4|138071332|138091286|ExemplarFor 'NM_011110'; gene_id '18784'; transcript_id 'NM_011110'; gene_name 'Pla2g5'; alt 'PLA2'; phospholipase A2	group V|http://www.ncbi.nlm.nih.gov/entrez/query.fcgi?db=gene&cmd=Retrieve&dopt=full_report&list_uids=18784
NM_011139	2.0847	NM_011139|MM8|transcript|chr9|42878381|42956750|ExemplarFor 'NM_011139'; gene_id '18988'; transcript_id 'NM_011139'; gene_name 'Pou2f3'; alt 'Epoc-1|Oct-11a|Oct11|Otf-11|Otf11|Skin|Skin-1a|Skn-1a|Skn-li'; POU domain	class 2	transcription factor 3|http://www.ncbi.nlm.nih.gov/entrez/query.fcgi?db=gene&cmd=Retrieve&dopt=full_report&list_uids=18988
NM_011146	1.73573	NM_011146|MM8|transcript|chr6|115387691|115456020|ExemplarFor 'NM_011146'; gene_id '19016'; transcript_id 'NM_011146'; gene_name 'Pparg'; alt 'Nr1c3|PPAR-gamma|PPAR-gamma2'; peroxisome proliferator activated receptor gamma|http://www.ncbi.nlm.nih.gov/entrez/query.fcgi?db=gene&cmd=Retrieve&dopt=full_report&list_uids=19016
NM_011246	1.97377	NM_011246|MM8|transcript|chr2|116971433|117034318|ExemplarFor 'NM_011246'; gene_id '19419'; transcript_id 'NM_011246'; gene_name 'Rasgrp1'; alt 'Rasgrp'; RAS guanyl releasing protein 1|http://www.ncbi.nlm.nih.gov/entrez/query.fcgi?db=gene&cmd=Retrieve&dopt=full_report&list_uids=19419
NM_011270	1.52926	NM_011270|MM8|transcript|chr4|134136659|134168248|ExemplarFor 'NM_011270'; gene_id '19746'; transcript_id 'NM_011270'; gene_name 'Rhd'; alt 'Rh|Rhced|Rhl1'; Rh blood group	D antigen|http://www.ncbi.nlm.nih.gov/entrez/query.fcgi?db=gene&cmd=Retrieve&dopt=full_report&list_uids=19746
NM_011323	2.41506	NM_011323|MM8|transcript|chr15|100764358|100868722|ExemplarFor 'NM_011323'; gene_id '20273'; transcript_id 'NM_011323'; gene_name 'Scn8a'; alt 'AI853486|C630029C19Rik|NaCh6|Nav1.6|dmu|med|nmf2|nmf335|nmf58|seal'; sodium channel	voltage-gated	type VIII	alpha|http://www.ncbi.nlm.nih.gov/entrez/query.fcgi?db=gene&cmd=Retrieve&dopt=full_report&list_uids=20273
NM_011430	1.57892	NM_011430|MM8|transcript|chr14|33199366|33203742|ExemplarFor 'NM_011430'; gene_id '20618'; transcript_id 'NM_011430'; gene_name 'Sncg'; alt 'C79089|persyn'; synuclein	gamma|http://www.ncbi.nlm.nih.gov/entrez/query.fcgi?db=gene&cmd=Retrieve&dopt=full_report&list_uids=20618
NM_011461	2.123	NM_011461|MM8|transcript|chr10|88105075|88112821|ExemplarFor 'NM_011461'; gene_id '20728'; transcript_id 'NM_011461'; gene_name 'Spic'; alt 'AU019198|C76795|Prf|Spi-C'; Spi-C transcription factor (Spi-1/PU.1 related)|http://www.ncbi.nlm.nih.gov/entrez/query.fcgi?db=gene&cmd=Retrieve&dopt=full_report&list_uids=20728
NM_011527	1.68904	NM_011527|MM8|transcript|chr4|114557458|114569687|ExemplarFor 'NM_011527'; gene_id '21349'; transcript_id 'NM_011527'; gene_name 'Tal1'; alt 'SCL/tal-1|Scl|tal-1'; T-cell acute lymphocytic leukemia 1|http://www.ncbi.nlm.nih.gov/entrez/query.fcgi?db=gene&cmd=Retrieve&dopt=full_report&list_uids=21349
NM_011564	2.14203	NM_011564|MM8|transcript|chrY|1947340|1948528|ExemplarFor 'NM_011564'; gene_id '21674'; transcript_id 'NM_011564'; gene_name 'Sry'; alt 'MGC129295|Tdf|Tdy'; sex determining region of Chr Y|http://www.ncbi.nlm.nih.gov/entrez/query.fcgi?db=gene&cmd=Retrieve&dopt=full_report&list_uids=21674
NM_011576	1.5919	NM_011576|MM8|transcript|chr2|84233698|84275013|ExemplarFor 'NM_011576'; gene_id '21788'; transcript_id 'NM_011576'; gene_name 'Tfpi'; alt 'A630013F22Rik|AW552122|EPI|LACI'; tissue factor pathway inhibitor|http://www.ncbi.nlm.nih.gov/entrez/query.fcgi?db=gene&cmd=Retrieve&dopt=full_report&list_uids=21788
NM_011614	1.54371	NM_011614|MM8|transcript|chr11|69502542|69511949|ExemplarFor 'NM_011614'; gene_id '21944'; transcript_id 'NM_011614'; gene_name 'Tnfsf12'; alt 'APO3L|DR3L|DR3LG|Tweak'; tumor necrosis factor (ligand) superfamily	member 12|http://www.ncbi.nlm.nih.gov/entrez/query.fcgi?db=gene&cmd=Retrieve&dopt=full_report&list_uids=21944
NM_011619	1.62423	NM_011619|MM8|transcript|chr1|137652815|137668671|ExemplarFor 'NM_011619'; gene_id '21956'; transcript_id 'NM_011619'; gene_name 'Tnnt2'; alt 'Tnt|cTnT'; troponin T2	cardiac|http://www.ncbi.nlm.nih.gov/entrez/query.fcgi?db=gene&cmd=Retrieve&dopt=full_report&list_uids=21956
NM_011667	2.31597	NM_011667|MM8|transcript|chrY|155155|180667|ExemplarFor 'NM_011667'; gene_id '22202'; transcript_id 'NM_011667'; gene_name 'Ube1y1'; alt 'A1s9Y-1|Sby|Ube-2|Ube1y|Ube1y-1'; ubiquitin-activating enzyme E1	Chr Y 1|http://www.ncbi.nlm.nih.gov/entrez/query.fcgi?db=gene&cmd=Retrieve&dopt=full_report&list_uids=22202
NM_011692	1.74991	NM_011692|MM8|transcript|chrX|71767073|71787619|ExemplarFor 'NM_011692'; gene_id '22327'; transcript_id 'NM_011692'; gene_name 'Vbp1'; alt '-'; von Hippel-Lindau binding protein 1|http://www.ncbi.nlm.nih.gov/entrez/query.fcgi?db=gene&cmd=Retrieve&dopt=full_report&list_uids=22327
NM_011708	1.87426	NM_011708|MM8|transcript|chr6|125520071|125652161|ExemplarFor 'NM_011708'; gene_id '22371'; transcript_id 'NM_011708'; gene_name 'Vwf'; alt '6820430P06Rik|AI551257|B130011O06Rik|C630030D09|F8VWF|VWD'; Von Willebrand factor homolog|http://www.ncbi.nlm.nih.gov/entrez/query.fcgi?db=gene&cmd=Retrieve&dopt=full_report&list_uids=22371
NM_011725	1.81543	NM_011725|MM8|transcript|chrX|49978374|49992323|ExemplarFor 'NM_011725'; gene_id '22441'; transcript_id 'NM_011725'; gene_name 'Xlr'; alt '-'; X-linked lymphocyte-regulated complex|http://www.ncbi.nlm.nih.gov/entrez/query.fcgi?db=gene&cmd=Retrieve&dopt=full_report&list_uids=22441
NM_011727	1.52529	NM_011727|MM8|transcript|chrX|69507259|69518110|ExemplarFor 'NM_011727'; gene_id '22446'; transcript_id 'NM_011727'; gene_name 'Xlr3b'; alt '-'; X-linked lymphocyte-regulated 3B|http://www.ncbi.nlm.nih.gov/entrez/query.fcgi?db=gene&cmd=Retrieve&dopt=full_report&list_uids=22446
NM_011819	2.47869	NM_011819|MM8|transcript|chr8|73558381|73561082|ExemplarFor 'NM_011819'; gene_id '23886'; transcript_id 'NM_011819'; gene_name 'Gdf15'; alt 'MIC-1|SBF'; growth differentiation factor 15|http://www.ncbi.nlm.nih.gov/entrez/query.fcgi?db=gene&cmd=Retrieve&dopt=full_report&list_uids=23886
NM_011853	1.65715	NM_011853|MM8|transcript|chr5|121073251|121084775|ExemplarFor 'NM_011853'; gene_id '23961'; transcript_id 'NM_011853'; gene_name 'Oas1b'; alt 'Flv|L1|Mmu-L1|Oias-2|Oias2|Wnv'; 2'-5' oligoadenylate synthetase 1B|http://www.ncbi.nlm.nih.gov/entrez/query.fcgi?db=gene&cmd=Retrieve&dopt=full_report&list_uids=23961
NM_011940	1.87097	NM_011940|MM8|transcript|chr1|175799289|175819389|ExemplarFor 'NM_011940'; gene_id '26388'; transcript_id 'NM_011940'; gene_name 'Ifi202b'; alt 'Ifbip-1|Ifi202|Ifi202a'; interferon activated gene 202B|http://www.ncbi.nlm.nih.gov/entrez/query.fcgi?db=gene&cmd=Retrieve&dopt=full_report&list_uids=26388
NM_013473	2.01399	NM_013473|MM8|transcript|chr14|32915076|32929663|ExemplarFor 'NM_013473'; gene_id '11752'; transcript_id 'NM_013473'; gene_name 'Anxa8'; alt 'AI466995|Anx8|MGC40628'; annexin A8|http://www.ncbi.nlm.nih.gov/entrez/query.fcgi?db=gene&cmd=Retrieve&dopt=full_report&list_uids=11752
NM_013548	1.99634	NM_013548|MM8|transcript|chr13|23551429|23553277|ExemplarFor 'NM_013548'; gene_id '260423'; transcript_id 'NM_013548'; gene_name 'Hist1h3f'; alt 'H3.2-221|Hist1'; histone 1	H3f|http://www.ncbi.nlm.nih.gov/entrez/query.fcgi?db=gene&cmd=Retrieve&dopt=full_report&list_uids=260423
NM_013642	1.54073	NM_013642|MM8|transcript|chr17|26233190|26236061|ExemplarFor 'NM_013642'; gene_id '19252'; transcript_id 'NM_013642'; gene_name 'Dusp1'; alt '3CH134|Ptpn16|U19515|erp|mkp-1'; dual specificity phosphatase 1|http://www.ncbi.nlm.nih.gov/entrez/query.fcgi?db=gene&cmd=Retrieve&dopt=full_report&list_uids=19252
NM_013657	1.65744	NM_013657|MM8|transcript|chr5|17086639|17242092|ExemplarFor 'NM_013657'; gene_id '20348'; transcript_id 'NM_013657'; gene_name 'Sema3c'; alt '1110036B02Rik|SemE|Semae'; sema domain	immunoglobulin domain (Ig)	short basic domain	secreted	(semaphorin) 3C|http://www.ncbi.nlm.nih.gov/entrez/query.fcgi?db=gene&cmd=Retrieve&dopt=full_report&list_uids=20348
NM_013669	3.2798	NM_013669|MM8|transcript|chr9|86562349|86678320|ExemplarFor 'NM_013669'; gene_id '20616'; transcript_id 'NM_013669'; gene_name 'Snap91'; alt '91kDa|AP180|F1-20|mKIAA0656'; synaptosomal-associated protein 91|http://www.ncbi.nlm.nih.gov/entrez/query.fcgi?db=gene&cmd=Retrieve&dopt=full_report&list_uids=20616
NM_013703	1.8755	NM_013703|MM8|transcript|chr19|27284528|27316717|ExemplarFor 'NM_013703'; gene_id '22359'; transcript_id 'NM_013703'; gene_name 'Vldlr'; alt 'AA408956|AI451093|AW047288'; very low density lipoprotein receptor|http://www.ncbi.nlm.nih.gov/entrez/query.fcgi?db=gene&cmd=Retrieve&dopt=full_report&list_uids=22359
NM_013825	1.92105	NM_013825|MM8|transcript|chr2|60092941|60184103|ExemplarFor 'NM_013825'; gene_id '17076'; transcript_id 'NM_013825'; gene_name 'Ly75'; alt 'CD205|DEC-205|DEC205'; lymphocyte antigen 75|http://www.ncbi.nlm.nih.gov/entrez/query.fcgi?db=gene&cmd=Retrieve&dopt=full_report&list_uids=17076
NM_013861	1.72431	NM_013861|MM8|transcript|chr6|43274613|43595782|ExemplarFor 'NM_013861'; gene_id '29807'; transcript_id 'NM_013861'; gene_name 'Tpk1'; alt '-'; thiamin pyrophosphokinase|http://www.ncbi.nlm.nih.gov/entrez/query.fcgi?db=gene&cmd=Retrieve&dopt=full_report&list_uids=29807
NM_015767	1.61717	NM_015767|MM8|transcript|chr4|19935574|19957932|ExemplarFor 'NM_015767'; gene_id '50500'; transcript_id 'NM_015767'; gene_name 'Ttpa'; alt '-'; tocopherol (alpha) transfer protein|http://www.ncbi.nlm.nih.gov/entrez/query.fcgi?db=gene&cmd=Retrieve&dopt=full_report&list_uids=50500
NM_016694	1.53686	NM_016694|MM8|transcript|chr17|10683741|11906719|ExemplarFor 'NM_016694'; gene_id '50873'; transcript_id 'NM_016694'; gene_name 'Park2'; alt 'MGC130518|PRKN'; parkin|http://www.ncbi.nlm.nih.gov/entrez/query.fcgi?db=gene&cmd=Retrieve&dopt=full_report&list_uids=50873
NM_016923	2.20203	NM_016923|MM8|transcript|chr1|16673669|16694819|ExemplarFor 'NM_016923'; gene_id '17087'; transcript_id 'NM_016923'; gene_name 'Ly96'; alt 'ESOP-1|MD-2|MD2'; lymphocyte antigen 96|http://www.ncbi.nlm.nih.gov/entrez/query.fcgi?db=gene&cmd=Retrieve&dopt=full_report&list_uids=17087
NM_016982	1.61629	NM_016982|MM8|transcript|chr16|16781965|16782813|ExemplarFor 'NM_016982'; gene_id '22362'; transcript_id 'NM_016982'; gene_name 'Vpreb1'; alt 'CD179a|Vpreb-1'; pre-B lymphocyte gene 1|http://www.ncbi.nlm.nih.gov/entrez/query.fcgi?db=gene&cmd=Retrieve&dopt=full_report&list_uids=22362
NM_018745	1.76226	NM_018745|MM8|transcript|chr15|38432018|38463855|ExemplarFor 'NM_018745'; gene_id '54375'; transcript_id 'NM_018745'; gene_name 'Azin1'; alt '1700085L02Rik|AI414949|Oazi|Oazin'; antizyme inhibitor 1|http://www.ncbi.nlm.nih.gov/entrez/query.fcgi?db=gene&cmd=Retrieve&dopt=full_report&list_uids=54375
NM_019397	1.58196	NM_019397|MM8|transcript|chrX|161867111|161929821|ExemplarFor 'NM_019397'; gene_id '54156'; transcript_id 'NM_019397'; gene_name 'Egfl6'; alt 'Maeg'; EGF-like-domain	multiple 6|http://www.ncbi.nlm.nih.gov/entrez/query.fcgi?db=gene&cmd=Retrieve&dopt=full_report&list_uids=54156
NM_019412	2.03544	NM_019412|MM8|transcript|chr7|27208083|27228974|ExemplarFor 'NM_019412	NM_198048'; gene_id '19153'; transcript_id 'NM_019412'; gene_name 'Prx'; alt 'L-Periaxin'; periaxin|http://www.ncbi.nlm.nih.gov/entrez/query.fcgi?db=gene&cmd=Retrieve&dopt=full_report&list_uids=19153
NM_019416	1.665	NM_019416|MM8|transcript|chr15|64646797|64647579|ExemplarFor 'NM_019416'; gene_id '20749'; transcript_id 'NM_019416'; gene_name 'Dbpht1'; alt 'Spot-1|Spot1'; DNA binding protein with his-thr domain|http://www.ncbi.nlm.nih.gov/entrez/query.fcgi?db=gene&cmd=Retrieve&dopt=full_report&list_uids=20749
NM_019440	1.62435	NM_019440|MM8|transcript|chr11|58015832|58038970|ExemplarFor 'NM_019440'; gene_id '54396'; transcript_id 'NM_019440'; gene_name 'Iigp2'; alt 'AI481100|GTPI|MGC102455'; interferon inducible GTPase 2|http://www.ncbi.nlm.nih.gov/entrez/query.fcgi?db=gene&cmd=Retrieve&dopt=full_report&list_uids=54396
NM_019487	1.54014	NM_019487|MM8|transcript|chr10|18229538|18235492|ExemplarFor 'NM_019487'; gene_id '56016'; transcript_id 'NM_019487'; gene_name 'Hebp2'; alt 'SOUL'; heme binding protein 2|http://www.ncbi.nlm.nih.gov/entrez/query.fcgi?db=gene&cmd=Retrieve&dopt=full_report&list_uids=56016
NM_019535	1.57051	NM_019535|MM8|transcript|chr4|84676686|84860611|ExemplarFor 'NM_019535'; gene_id '20404'; transcript_id 'NM_019535'; gene_name 'Sh3gl2'; alt '9530001L19Rik|AI120490|AW555077|B930049H17Rik|EEN-B1|SH3PA|Sh3d2a'; SH3-domain GRB2-like 2|http://www.ncbi.nlm.nih.gov/entrez/query.fcgi?db=gene&cmd=Retrieve&dopt=full_report&list_uids=20404
NM_019716	2.22312	NM_019716|MM8|transcript|chr8|88189895|88198175|ExemplarFor 'NM_019716'; gene_id '56452'; transcript_id 'NM_019716'; gene_name 'Orc6l'; alt '6720420I10Rik|MGC91038|Orc6'; origin recognition complex	subunit 6-like (S. cerevisiae)|http://www.ncbi.nlm.nih.gov/entrez/query.fcgi?db=gene&cmd=Retrieve&dopt=full_report&list_uids=56452
NM_019725	1.56349	NM_019725|MM8|transcript|chr10|80978660|80993974|ExemplarFor 'NM_019725'; gene_id '21886'; transcript_id 'NM_019725'; gene_name 'Tle2'; alt 'Grg2|KIAA4188|mKIAA4188'; transducin-like enhancer of split 2	homolog of Drosophila E(spl)|http://www.ncbi.nlm.nih.gov/entrez/query.fcgi?db=gene&cmd=Retrieve&dopt=full_report&list_uids=21886
NM_019738	2.42006	NM_019738|MM8|transcript|chr7|126414393|126416618|ExemplarFor 'NM_019738'; gene_id '56312'; transcript_id 'NM_019738'; gene_name 'Nupr1'; alt '2310032H04Rik|Com1|p8'; nuclear protein 1|http://www.ncbi.nlm.nih.gov/entrez/query.fcgi?db=gene&cmd=Retrieve&dopt=full_report&list_uids=56312
NM_019974	1.67582	NM_019974|MM8|transcript|chr7|43644344|43647305|ExemplarFor 'NM_019974'; gene_id '56538'; transcript_id 'NM_019974'; gene_name 'Klk11'; alt '2310015I08Rik|Prss20|TLSP'; kallikrein 11|http://www.ncbi.nlm.nih.gov/entrez/query.fcgi?db=gene&cmd=Retrieve&dopt=full_report&list_uids=56538
NM_020253	1.60686	NM_020253|MM8|transcript|chr19|6428015|6533217|ExemplarFor 'NM_020253'; gene_id '18190'; transcript_id 'NM_020253'; gene_name 'Nrxn2'; alt '6430591O13Rik|mKIAA0921'; neurexin II|http://www.ncbi.nlm.nih.gov/entrez/query.fcgi?db=gene&cmd=Retrieve&dopt=full_report&list_uids=18190
NM_021393	2.59346	NM_021393|MM8|transcript|chr2|25021725|25033390|ExemplarFor 'NM_021393'; gene_id '58202'; transcript_id 'NM_021393'; gene_name 'A730008L03Rik'; alt 'AB041607|AI663983|Cobra1|Nelf-b'; RIKEN cDNA A730008L03 gene|http://www.ncbi.nlm.nih.gov/entrez/query.fcgi?db=gene&cmd=Retrieve&dopt=full_report&list_uids=58202
NM_021397	1.82805	NM_021397|MM8|transcript|chr7|30298440|30300663|ExemplarFor 'NM_021397'; gene_id '58206'; transcript_id 'NM_021397'; gene_name 'Zbtb32'; alt '4930524C15Rik|FAXF|FAZF|PLZP|Rog|Tzfp'; zinc finger and BTB domain containing 32|http://www.ncbi.nlm.nih.gov/entrez/query.fcgi?db=gene&cmd=Retrieve&dopt=full_report&list_uids=58206
NM_021439	1.79739	NM_021439|MM8|transcript|chr10|82415295|82625699|ExemplarFor 'NM_021439'; gene_id '58250'; transcript_id 'NM_021439'; gene_name 'Chst11'; alt '1110020P09Rik|C4ST|C4ST-1|C4ST1|C4s'; carbohydrate sulfotransferase 11|http://www.ncbi.nlm.nih.gov/entrez/query.fcgi?db=gene&cmd=Retrieve&dopt=full_report&list_uids=58250
NM_021467	1.55339	NM_021467|MM8|transcript|chr1|137616243|137627387|ExemplarFor 'NM_021467'; gene_id '21952'; transcript_id 'NM_021467'; gene_name 'Tnni1'; alt '2700018B22Rik|AI747285'; troponin I	skeletal	slow 1|http://www.ncbi.nlm.nih.gov/entrez/query.fcgi?db=gene&cmd=Retrieve&dopt=full_report&list_uids=21952
NM_021484	2.31021	NM_021484|MM8|transcript|chr18|44459404|44481053|ExemplarFor 'NM_021484'; gene_id 'N/A'; transcript_id 'NM_021484'; gene_name 'N/A'; alt 'N/A'; Mus musculus titin immunoglobulin domain protein (myotilin) (Ttid)	mRNA.|http://www.ncbi.nlm.nih.gov/gquery/gquery.fcgi?term=NM_021484
NM_022884	1.55956	NM_022884|MM8|transcript|chr13|94757007|94775032|ExemplarFor 'NM_022884'; gene_id '64918'; transcript_id 'NM_022884'; gene_name 'Bhmt2'; alt 'C81077|D13Ucla2'; betaine-homocysteine methyltransferase 2|http://www.ncbi.nlm.nih.gov/entrez/query.fcgi?db=gene&cmd=Retrieve&dopt=full_report&list_uids=64918
NM_023258	1.89016	NM_023258|MM8|transcript|chr7|127783250|127784895|ExemplarFor 'NM_023258'; gene_id '66824'; transcript_id 'NM_023258'; gene_name 'Pycard'; alt '9130417A21Rik|Asc|CARD5|TMS-1|TNS1|masc'; PYD and CARD domain containing|http://www.ncbi.nlm.nih.gov/entrez/query.fcgi?db=gene&cmd=Retrieve&dopt=full_report&list_uids=66824
NM_023508	2.05644	NM_023508|MM8|transcript|chr5|77386920|77405886|ExemplarFor 'NM_023508'; gene_id '79455'; transcript_id 'NM_023508'; gene_name 'Pdcl2'; alt '1700010B22Rik|1700016K07Rik|Mgcphlp|Tphlp'; phosducin-like 2|http://www.ncbi.nlm.nih.gov/entrez/query.fcgi?db=gene&cmd=Retrieve&dopt=full_report&list_uids=79455
NM_023543	1.58806	NM_023543|MM8|transcript|chr6|54202398|54231388|ExemplarFor 'NM_023543'; gene_id '69993'; transcript_id 'NM_023543'; gene_name 'Chn2'; alt '1700026N20Rik|ARHGAP3|Bch'; chimerin (chimaerin) 2|http://www.ncbi.nlm.nih.gov/entrez/query.fcgi?db=gene&cmd=Retrieve&dopt=full_report&list_uids=69993
NM_023635	1.762	NM_023635|MM8|transcript|chr9|72841996|72894724|ExemplarFor 'NM_023635'; gene_id '11891'; transcript_id 'NM_023635'; gene_name 'Rab27a'; alt '2210402C08Rik|2410003M20Rik|4933437C11Rik|ash'; RAB27A	member RAS oncogene family|http://www.ncbi.nlm.nih.gov/entrez/query.fcgi?db=gene&cmd=Retrieve&dopt=full_report&list_uids=11891
NM_023699	1.66019	NM_023699|MM8|transcript|chr14|54779078|54788014|ExemplarFor 'NM_023699'; gene_id '73181'; transcript_id 'NM_023699'; gene_name 'Nfatc4'; alt '3110041H08Rik|AW107667|AW546455|Nfat3'; nuclear factor of activated T-cells	cytoplasmic	calcineurin-dependent 4|http://www.ncbi.nlm.nih.gov/entrez/query.fcgi?db=gene&cmd=Retrieve&dopt=full_report&list_uids=73181
NM_024244	2.19642	NM_024244|MM8|transcript|chr10|69836282|69954031|ExemplarFor 'NM_024244'; gene_id '71721'; transcript_id 'NM_024244'; gene_name '1200015N20Rik'; alt 'C030038O19Rik|KIAA1796|mKIAA1796'; RIKEN cDNA 1200015N20 gene|http://www.ncbi.nlm.nih.gov/entrez/query.fcgi?db=gene&cmd=Retrieve&dopt=full_report&list_uids=71721
NM_025429	1.90565	NM_025429|MM8|transcript|chr13|32849590|32858650|ExemplarFor 'NM_025429'; gene_id '66222'; transcript_id 'NM_025429'; gene_name 'Serpinb1a'; alt '1190005M04Rik|AI325983|EI|EIA|ELANH2|LEI|M/NEI|MGC129309|MNEI|PI2'; serine (or cysteine) peptidase inhibitor	clade B	member 1a|http://www.ncbi.nlm.nih.gov/entrez/query.fcgi?db=gene&cmd=Retrieve&dopt=full_report&list_uids=66222
NM_025563	2.44749	NM_025563|MM8|transcript|chr19|46743216|46756693|ExemplarFor 'NM_025563'; gene_id '66439'; transcript_id 'NM_025563'; gene_name '2010012O05Rik'; alt '4930569L17Rik|AI413851|AI467257'; RIKEN cDNA 2010012O05 gene|http://www.ncbi.nlm.nih.gov/entrez/query.fcgi?db=gene&cmd=Retrieve&dopt=full_report&list_uids=66439
NM_025620	1.50117	NM_025620|MM8|transcript|chr6|146989706|146990688|ExemplarFor 'NM_025620'; gene_id '66532'; transcript_id 'NM_025620'; gene_name '2210417D09Rik'; alt '-'; RIKEN cDNA 2210417D09 gene|http://www.ncbi.nlm.nih.gov/entrez/query.fcgi?db=gene&cmd=Retrieve&dopt=full_report&list_uids=66532
NM_025654	1.66961	NM_025654|MM8|transcript|chr11|101444038|101452171|ExemplarFor 'NM_025654'; gene_id '66599'; transcript_id 'NM_025654'; gene_name 'Rdm1'; alt '2410008M22Rik|AW212028|Rad52b'; RAD52 motif 1|http://www.ncbi.nlm.nih.gov/entrez/query.fcgi?db=gene&cmd=Retrieve&dopt=full_report&list_uids=66599
NM_025865	1.73793	NM_025865|MM8|transcript|chr9|50491920|50498751|ExemplarFor 'NM_025865'; gene_id '66952'; transcript_id 'NM_025865'; gene_name '2310030G06Rik'; alt '2610024D04Rik|AV017521'; RIKEN cDNA 2310030G06 gene|http://www.ncbi.nlm.nih.gov/entrez/query.fcgi?db=gene&cmd=Retrieve&dopt=full_report&list_uids=66952
NM_025890	1.7835	NM_025890|MM8|transcript|chr9|72899592|72901545|ExemplarFor 'NM_025890'; gene_id '66991'; transcript_id 'NM_025890'; gene_name '2410004A20Rik'; alt 'AI467128|ECAT1'; RIKEN cDNA 2410004A20 gene|http://www.ncbi.nlm.nih.gov/entrez/query.fcgi?db=gene&cmd=Retrieve&dopt=full_report&list_uids=66991
NM_025891	1.67008	NM_025891|MM8|transcript|chr5|24102686|24112067|ExemplarFor 'NM_025891'; gene_id '66993'; transcript_id 'NM_025891'; gene_name 'Smarcd3'; alt '1500001J14Rik|2210409C08Rik|BAF60C'; SWI/SNF related	matrix associated	actin dependent regulator of chromatin	subfamily d	member 3|http://www.ncbi.nlm.nih.gov/entrez/query.fcgi?db=gene&cmd=Retrieve&dopt=full_report&list_uids=66993
NM_025975	1.63273	NM_025975|MM8|transcript|chrX|8811228|8819942|ExemplarFor 'NM_025975'; gene_id '67117'; transcript_id 'NM_025975'; gene_name 'Dynlt3'; alt '2310075M16Rik|AU042796|Tcte1l'; dynein light chain Tctex-type 3|http://www.ncbi.nlm.nih.gov/entrez/query.fcgi?db=gene&cmd=Retrieve&dopt=full_report&list_uids=67117
NM_026018	1.58992	NM_026018|MM8|transcript|chr4|114586654|114591825|ExemplarFor 'NM_026018'; gene_id '67182'; transcript_id 'NM_026018'; gene_name 'Pdzk1ip1'; alt '0610007F13Rik|2700030M23Rik|AU046042|Map17'; PDZK1 interacting protein 1|http://www.ncbi.nlm.nih.gov/entrez/query.fcgi?db=gene&cmd=Retrieve&dopt=full_report&list_uids=67182
NM_026063	1.63213	NM_026063|MM8|transcript|chr17|26850253|26861480|ExemplarFor 'NM_026063'; gene_id '67267'; transcript_id 'NM_026063'; gene_name '2900010M23Rik'; alt '-'; RIKEN cDNA 2900010M23 gene|http://www.ncbi.nlm.nih.gov/entrez/query.fcgi?db=gene&cmd=Retrieve&dopt=full_report&list_uids=67267
NM_026167	2.10627	NM_026167|MM8|transcript|chrX|22376229|22522012|ExemplarFor 'NM_026167'; gene_id '67455'; transcript_id 'NM_026167'; gene_name 'Klhl13'; alt '1200009K10Rik|AI451128|Bklhd2|D130072F20Rik|mKIAA1309'; kelch-like 13 (Drosophila)|http://www.ncbi.nlm.nih.gov/entrez/query.fcgi?db=gene&cmd=Retrieve&dopt=full_report&list_uids=67455
NM_026286	1.5146	NM_026286|MM8|transcript|chr18|52456904|52458154|ExemplarFor 'NM_026286'; gene_id '67634'; transcript_id 'NM_026286'; gene_name 'Ftmt'; alt '4930447C24Rik|Fth3|MtF'; ferritin mitochondrial|http://www.ncbi.nlm.nih.gov/entrez/query.fcgi?db=gene&cmd=Retrieve&dopt=full_report&list_uids=67634
NM_026323	2.1209	NM_026323|MM8|transcript|chr2|164253920|164259711|ExemplarFor 'NM_026323'; gene_id '67701'; transcript_id 'NM_026323'; gene_name 'Wfdc2'; alt '1600023A02Rik|HE4|WAP5'; WAP four-disulfide core domain 2|http://www.ncbi.nlm.nih.gov/entrez/query.fcgi?db=gene&cmd=Retrieve&dopt=full_report&list_uids=67701
NM_026480	1.66293	NM_026480|MM8|transcript|chr9|78163088|78164272|ExemplarFor 'NM_026480'; gene_id '67968'; transcript_id 'NM_026480'; gene_name '2410146L05Rik'; alt '-'; RIKEN cDNA 2410146L05 gene|http://www.ncbi.nlm.nih.gov/entrez/query.fcgi?db=gene&cmd=Retrieve&dopt=full_report&list_uids=67968
NM_026517	1.7447	NM_026517|MM8|transcript|chr3|28996583|28998488|ExemplarFor 'NM_026517'; gene_id '68028'; transcript_id 'NM_026517'; gene_name 'Rpl22l1'; alt '3110001N18Rik|AU041196'; ribosomal protein L22 like 1|http://www.ncbi.nlm.nih.gov/entrez/query.fcgi?db=gene&cmd=Retrieve&dopt=full_report&list_uids=68028
NM_026630	1.63542	NM_026630|MM8|transcript|chr2|162778471|162781042|ExemplarFor 'NM_026630'; gene_id '68236'; transcript_id 'NM_026630'; gene_name '2410116G06Rik'; alt '-'; RIKEN cDNA 2410116G06 gene|http://www.ncbi.nlm.nih.gov/entrez/query.fcgi?db=gene&cmd=Retrieve&dopt=full_report&list_uids=68236
NM_026668	1.91474	NM_026668|MM8|transcript|chr3|30835344|30863204|ExemplarFor 'NM_026668'; gene_id '68307'; transcript_id 'NM_026668'; gene_name '4930558O21Rik'; alt '-'; RIKEN cDNA 4930558O21 gene|http://www.ncbi.nlm.nih.gov/entrez/query.fcgi?db=gene&cmd=Retrieve&dopt=full_report&list_uids=68307
NM_026700	1.50148	NM_026700|MM8|transcript|chr16|93600446|93628818|ExemplarFor 'NM_026700'; gene_id '70028'; transcript_id 'NM_026700'; gene_name 'Dopey2'; alt '0610038M01Rik|2610510B01Rik|AI503246|C21orf5|mKIAA0933'; dopey family member 2|http://www.ncbi.nlm.nih.gov/entrez/query.fcgi?db=gene&cmd=Retrieve&dopt=full_report&list_uids=70028
NM_026808	2.29827	NM_026808|MM8|transcript|chr14|54529744|54531023|ExemplarFor 'NM_026808'; gene_id '68680'; transcript_id 'NM_026808'; gene_name '1110028A07Rik'; alt 'AV010547|Cg10671|MGC129516|MGC129517'; RIKEN cDNA 1110028A07 gene|http://www.ncbi.nlm.nih.gov/entrez/query.fcgi?db=gene&cmd=Retrieve&dopt=full_report&list_uids=68680
NM_026886	1.87894	NM_026886|MM8|transcript|chr5|116702548|116852547|ExemplarFor 'NM_026886'; gene_id '68955'; transcript_id 'NM_026886'; gene_name '1500001A10Rik'; alt 'mKIAA1853'; RIKEN cDNA 1500001A10 gene|http://www.ncbi.nlm.nih.gov/entrez/query.fcgi?db=gene&cmd=Retrieve&dopt=full_report&list_uids=68955
NM_026887	2.24753	NM_026887|MM8|transcript|chrX|159253264|159273651|ExemplarFor 'NM_026887'; gene_id '108012'; transcript_id 'NM_026887'; gene_name 'Ap1s2'; alt '1500012A13Rik|AI853648|EST1'; adaptor-related protein complex 1	sigma 2 subunit|http://www.ncbi.nlm.nih.gov/entrez/query.fcgi?db=gene&cmd=Retrieve&dopt=full_report&list_uids=108012
NM_027122	1.50826	NM_027122|MM8|transcript|chr15|76528796|76531494|ExemplarFor 'NM_027122'; gene_id '69572'; transcript_id 'NM_027122'; gene_name 'Mfsd3'; alt '2310010G13Rik'; major facilitator superfamily domain containing 3|http://www.ncbi.nlm.nih.gov/entrez/query.fcgi?db=gene&cmd=Retrieve&dopt=full_report&list_uids=69572
NM_027166	1.57274	NM_027166|MM8|transcript|chr17|72741703|72756195|ExemplarFor 'NM_027166'; gene_id '383295'; transcript_id 'NM_027166'; gene_name 'Ypel5'; alt '2310076K21Rik|CGI-127'; yippee-like 5 (Drosophila)|http://www.ncbi.nlm.nih.gov/entrez/query.fcgi?db=gene&cmd=Retrieve&dopt=full_report&list_uids=383295
NM_027530	1.77129	NM_027530|MM8|transcript|chr5|89658134|89717257|ExemplarFor 'NM_027530'; gene_id '52822'; transcript_id 'NM_027530'; gene_name 'Rufy3'; alt '2810428M05Rik|6330416M07Rik|AW455998|AW538594|D5Bwg0860e|Ripx|mKIAA0871'; RUN and FYVE domain containing 3|http://www.ncbi.nlm.nih.gov/entrez/query.fcgi?db=gene&cmd=Retrieve&dopt=full_report&list_uids=52822
NM_028019	1.88224	NM_028019|MM8|transcript|chr11|80000066|80015948|ExemplarFor 'NM_028019'; gene_id '71956'; transcript_id 'NM_028019'; gene_name 'Rnf135'; alt '0610037N03Rik|2410006N06Rik|MGC13061'; ring finger protein 135|http://www.ncbi.nlm.nih.gov/entrez/query.fcgi?db=gene&cmd=Retrieve&dopt=full_report&list_uids=71956
NM_028087	3.08929	NM_028087|MM8|transcript|chr9|69832708|69835863|ExemplarFor 'NM_028087'; gene_id '72077'; transcript_id 'NM_028087'; gene_name 'Gcnt3'; alt '2010013H22Rik|2210021I22Rik'; glucosaminyl (N-acetyl) transferase 3	mucin type|http://www.ncbi.nlm.nih.gov/entrez/query.fcgi?db=gene&cmd=Retrieve&dopt=full_report&list_uids=72077
NM_028266	1.5484	NM_028266|MM8|transcript|chr4|129550191|129601579|ExemplarFor 'NM_028266'; gene_id '107581'; transcript_id 'NM_028266'; gene_name 'Col16a1'; alt '2700007F12Rik|A530052M23Rik|AI838662|CA1F'; procollagen	type XVI	alpha 1|http://www.ncbi.nlm.nih.gov/entrez/query.fcgi?db=gene&cmd=Retrieve&dopt=full_report&list_uids=107581
NM_028447	1.51266	NM_028447|MM8|transcript|chr18|57480185|57514968|ExemplarFor 'NM_028447'; gene_id '73137'; transcript_id 'NM_028447'; gene_name '1190002C06Rik'; alt '2310058D16Rik|3110038B19Rik|9430085A19Rik'; RIKEN cDNA 1190002C06 gene|http://www.ncbi.nlm.nih.gov/entrez/query.fcgi?db=gene&cmd=Retrieve&dopt=full_report&list_uids=73137
NM_028643	1.6837	NM_028643|MM8|transcript|chr14|56870389|56953372|ExemplarFor 'NM_028643'; gene_id '68514'; transcript_id 'NM_028643'; gene_name 'Efha1'; alt '1110008L20Rik|4833427E09Rik|AU041871|Smhs2'; EF hand domain family A1|http://www.ncbi.nlm.nih.gov/entrez/query.fcgi?db=gene&cmd=Retrieve&dopt=full_report&list_uids=68514
NM_028864	1.60886	NM_028864|MM8|transcript|chr6|38245279|38284211|ExemplarFor 'NM_028864'; gene_id '78781'; transcript_id 'NM_028864'; gene_name 'Zc3hav1'; alt '1200014N16Rik|2900058M19Rik|9130009D18Rik|D6Bwg1452e|ZAP'; zinc finger CCCH type	antiviral 1|http://www.ncbi.nlm.nih.gov/entrez/query.fcgi?db=gene&cmd=Retrieve&dopt=full_report&list_uids=78781
NM_028937	2.13686	NM_028937|MM8|transcript|chr3|55269972|55297879|ExemplarFor 'NM_028937'; gene_id '74434'; transcript_id 'NM_028937'; gene_name 'Sohlh2'; alt '4933406N12Rik|AI413378'; spermatogenesis and oogenesis specific basic helix-loop-helix 2|http://www.ncbi.nlm.nih.gov/entrez/query.fcgi?db=gene&cmd=Retrieve&dopt=full_report&list_uids=74434
NM_028994	2.04023	NM_028994|MM8|transcript|chr14|54494336|54504088|ExemplarFor 'NM_028994'; gene_id '74551'; transcript_id 'NM_028994'; gene_name 'Pck2'; alt '1810010O14Rik|9130022B02Rik'; phosphoenolpyruvate carboxykinase 2 (mitochondrial)|http://www.ncbi.nlm.nih.gov/entrez/query.fcgi?db=gene&cmd=Retrieve&dopt=full_report&list_uids=74551
NM_029001	2.20733	NM_029001|MM8|transcript|chr13|109335177|109405803|ExemplarFor 'NM_029001'; gene_id '74559'; transcript_id 'NM_029001'; gene_name 'Elovl7'; alt '9130013K24Rik|AI840082'; ELOVL family member 7	elongation of long chain fatty acids (yeast)|http://www.ncbi.nlm.nih.gov/entrez/query.fcgi?db=gene&cmd=Retrieve&dopt=full_report&list_uids=74559
NM_029004	1.88147	NM_029004|MM8|transcript|chr11|49745257|49823646|ExemplarFor 'NM_029004'; gene_id '74563'; transcript_id 'NM_029004'; gene_name 'Rasgef1c'; alt '9130006A14Rik'; RasGEF domain family	member 1C|http://www.ncbi.nlm.nih.gov/entrez/query.fcgi?db=gene&cmd=Retrieve&dopt=full_report&list_uids=74563
NM_029360	1.57201	NM_029360|MM8|transcript|chr11|70321471|70327367|ExemplarFor 'NM_029360'; gene_id '75604'; transcript_id 'NM_029360'; gene_name 'Tm4sf5'; alt '2010003F10Rik|AI323987'; transmembrane 4 superfamily member 5|http://www.ncbi.nlm.nih.gov/entrez/query.fcgi?db=gene&cmd=Retrieve&dopt=full_report&list_uids=75604
NM_029381	1.53966	NM_029381|MM8|transcript|chr12|113522309|113536722|ExemplarFor 'NM_029381'; gene_id '75671'; transcript_id 'NM_029381'; gene_name 'Tex22'; alt '1700028O09Rik|AV210422|Tep22'; testis expressed gene 22|http://www.ncbi.nlm.nih.gov/entrez/query.fcgi?db=gene&cmd=Retrieve&dopt=full_report&list_uids=75671
NM_029422	3.65005	NM_029422|MM8|transcript|chr15|39576005|39591008|ExemplarFor 'NM_029422'; gene_id '75766'; transcript_id 'NM_029422'; gene_name 'Tm7sf4'; alt '4833414I07Rik|DC-STAMP|DCSTAMP|FIND'; transmembrane 7 superfamily member 4|http://www.ncbi.nlm.nih.gov/entrez/query.fcgi?db=gene&cmd=Retrieve&dopt=full_report&list_uids=75766
NM_029444	1.76038	NM_029444|MM8|transcript|chr12|73799946|73836603|ExemplarFor 'NM_029444'; gene_id '75801'; transcript_id 'NM_029444'; gene_name 'Six6os1'; alt '4921504I02Rik|4930447C04Rik|A930035O15Rik|Six6OS'; Six6 opposite strand transcript 1|http://www.ncbi.nlm.nih.gov/entrez/query.fcgi?db=gene&cmd=Retrieve&dopt=full_report&list_uids=75801
NM_029590	1.56956	NM_029590|MM8|transcript|chrX|91935308|91935980|ExemplarFor 'NM_029590'; gene_id '76386'; transcript_id 'NM_029590'; gene_name '1700010D01Rik'; alt '-'; RIKEN cDNA 1700010D01 gene|http://www.ncbi.nlm.nih.gov/entrez/query.fcgi?db=gene&cmd=Retrieve&dopt=full_report&list_uids=76386
NM_029948	1.58735	NM_029948|MM8|transcript|chr4|143658360|143675151|ExemplarFor 'NM_029948'; gene_id '77632'; transcript_id 'NM_029948'; gene_name '4930569K13Rik'; alt 'AU023001|C86578'; RIKEN cDNA 4930569K13 gene|http://www.ncbi.nlm.nih.gov/entrez/query.fcgi?db=gene&cmd=Retrieve&dopt=full_report&list_uids=77632
NM_030188	1.69348	NM_030188|MM8|transcript|chr2|75779085|75782608|ExemplarFor 'NM_030188'; gene_id '78802'; transcript_id 'NM_030188'; gene_name '4930506L13Rik'; alt '-'; RIKEN cDNA 4930506L13 gene|http://www.ncbi.nlm.nih.gov/entrez/query.fcgi?db=gene&cmd=Retrieve&dopt=full_report&list_uids=78802
NM_030678	1.67635	NM_030678|MM8|transcript|chr7|45303087|45324142|ExemplarFor 'NM_030678'; gene_id '14936'; transcript_id 'NM_030678'; gene_name 'Gys1'; alt 'Gys3'; glycogen synthase 1	muscle|http://www.ncbi.nlm.nih.gov/entrez/query.fcgi?db=gene&cmd=Retrieve&dopt=full_report&list_uids=14936
NM_030684	1.50802	NM_030684|MM8|transcript|chr7|104203166|104210608|ExemplarFor 'NM_030684'; gene_id '94094'; transcript_id 'NM_030684'; gene_name 'Trim34'; alt '-'; tripartite motif protein 34|http://www.ncbi.nlm.nih.gov/entrez/query.fcgi?db=gene&cmd=Retrieve&dopt=full_report&list_uids=94094
NM_030704	1.66327	NM_030704|MM8|transcript|chr5|116669493|116683863|ExemplarFor 'NM_030704'; gene_id '80888'; transcript_id 'NM_030704'; gene_name 'Hspb8'; alt 'AU018630|AW413033|Cryac|D5Ucla4|E2IG1|H11|HSP20-like|HSP22'; heat shock protein 8|http://www.ncbi.nlm.nih.gov/entrez/query.fcgi?db=gene&cmd=Retrieve&dopt=full_report&list_uids=80888
NM_030705	2.06242	NM_030705|MM8|transcript|chr7|83756679|83760471|ExemplarFor 'NM_030705'; gene_id '80889'; transcript_id 'NM_030705'; gene_name 'Mesdc1'; alt 'AW061151'; mesoderm development candidate 1|http://www.ncbi.nlm.nih.gov/entrez/query.fcgi?db=gene&cmd=Retrieve&dopt=full_report&list_uids=80889
NM_031159	1.58743	NM_031159|MM8|transcript|chr6|122543410|122568063|ExemplarFor 'NM_031159'; gene_id '11810'; transcript_id 'NM_031159'; gene_name 'Apobec1'; alt 'Cdar1'; apolipoprotein B editing complex 1|http://www.ncbi.nlm.nih.gov/entrez/query.fcgi?db=gene&cmd=Retrieve&dopt=full_report&list_uids=11810
NM_032394	1.64713	NM_032394|MM8|transcript|chr18|32102243|32188671|ExemplarFor 'NM_032394'; gene_id '17922'; transcript_id 'NM_032394'; gene_name 'Myo7b'; alt '-'; myosin VIIb|http://www.ncbi.nlm.nih.gov/entrez/query.fcgi?db=gene&cmd=Retrieve&dopt=full_report&list_uids=17922
NM_033596	1.68519	NM_033596|MM8|transcript|chr3|96348340|96348738|ExemplarFor 'NM_033596'; gene_id '97122'; transcript_id 'NM_033596'; gene_name 'Hist2h4'; alt 'H4|X04652'; histone 2	H4|http://www.ncbi.nlm.nih.gov/entrez/query.fcgi?db=gene&cmd=Retrieve&dopt=full_report&list_uids=97122
NM_053169	2.94898	NM_053169|MM8|transcript|chr11|62636447|62659143|ExemplarFor 'NM_053169'; gene_id '94092'; transcript_id 'NM_053169'; gene_name 'Trim16'; alt '9130006M08Rik|AI482483|EBBP'; tripartite motif protein 16|http://www.ncbi.nlm.nih.gov/entrez/query.fcgi?db=gene&cmd=Retrieve&dopt=full_report&list_uids=94092
NM_133187	1.56485	NM_133187|MM8|transcript|chr3|79971914|80029312|ExemplarFor 'NM_133187'; gene_id '68659'; transcript_id 'NM_133187'; gene_name '1110032E23Rik'; alt 'AV011458'; RIKEN cDNA 1110032E23 gene|http://www.ncbi.nlm.nih.gov/entrez/query.fcgi?db=gene&cmd=Retrieve&dopt=full_report&list_uids=68659
NM_133249	1.78572	NM_133249|MM8|transcript|chr18|61423504|61525800|ExemplarFor 'NM_133249'; gene_id '170826'; transcript_id 'NM_133249'; gene_name 'Ppargc1b'; alt '4631412G21Rik|Perc'; peroxisome proliferative activated receptor	gamma	coactivator 1 beta|http://www.ncbi.nlm.nih.gov/entrez/query.fcgi?db=gene&cmd=Retrieve&dopt=full_report&list_uids=170826
NM_133664	2.3578	NM_133664|MM8|transcript|chr1|137635008|137649752|ExemplarFor 'NM_133664'; gene_id '16763'; transcript_id 'NM_133664'; gene_name 'Lad1'; alt '-'; ladinin|http://www.ncbi.nlm.nih.gov/entrez/query.fcgi?db=gene&cmd=Retrieve&dopt=full_report&list_uids=16763
NM_133784	1.8761	NM_133784|MM8|transcript|chr3|57543577|57663805|ExemplarFor 'NM_133784'; gene_id '97064'; transcript_id 'NM_133784'; gene_name 'Wwtr1'; alt '2310058J06Rik|2610021I22Rik|C78399|TAZ'; WW domain containing transcription regulator 1|http://www.ncbi.nlm.nih.gov/entrez/query.fcgi?db=gene&cmd=Retrieve&dopt=full_report&list_uids=97064
NM_133893	1.97062	NM_133893|MM8|transcript|chr5|121175480|121182269|ExemplarFor 'NM_133893'; gene_id '100535'; transcript_id 'NM_133893'; gene_name 'Oas1d'; alt 'AA536864|C85127|oasl8'; 2'-5' oligoadenylate synthetase 1D|http://www.ncbi.nlm.nih.gov/entrez/query.fcgi?db=gene&cmd=Retrieve&dopt=full_report&list_uids=100535
NM_134000	1.63551	NM_134000|MM8|transcript|chr10|39302349|39344723|ExemplarFor 'NM_134000'; gene_id '103213'; transcript_id 'NM_134000'; gene_name 'Traf3ip2'; alt 'AI429613|Act1'; Traf3 interacting protein 2|http://www.ncbi.nlm.nih.gov/entrez/query.fcgi?db=gene&cmd=Retrieve&dopt=full_report&list_uids=103213
NM_134170	1.51027	NM_134170|MM8|transcript|chr6|66481760|66489286|ExemplarFor 'NM_134170'; gene_id '171188'; transcript_id 'NM_134170'; gene_name 'V1rc15'; alt '-'; vomeronasal 1 receptor	C15|http://www.ncbi.nlm.nih.gov/entrez/query.fcgi?db=gene&cmd=Retrieve&dopt=full_report&list_uids=171188
NM_134203	1.55649	NM_134203|MM8|transcript|chr7|10662120|10663032|ExemplarFor 'NM_134203'; gene_id '171237'; transcript_id 'NM_134203'; gene_name 'V1rg2'; alt '-'; vomeronasal 1 receptor	G2|http://www.ncbi.nlm.nih.gov/entrez/query.fcgi?db=gene&cmd=Retrieve&dopt=full_report&list_uids=171237
NM_134250	2.13803	NM_134250|MM8|transcript|chr11|46298357|46324678|ExemplarFor 'NM_134250'; gene_id '171285'; transcript_id 'NM_134250'; gene_name 'Havcr2'; alt 'MGC124149|MGC124150|Tim3|Timd3'; hepatitis A virus cellular receptor 2|http://www.ncbi.nlm.nih.gov/entrez/query.fcgi?db=gene&cmd=Retrieve&dopt=full_report&list_uids=171285
NM_134257	1.74932	NM_134257|MM8|transcript|chr4|62106049|62188696|ExemplarFor 'NM_134257'; gene_id '50780'; transcript_id 'NM_134257'; gene_name 'Rgs3'; alt '4930506N09Rik|C2PA-RGS3|C2pa|PDZ-RGS3|RGS3S'; regulator of G-protein signaling 3|http://www.ncbi.nlm.nih.gov/entrez/query.fcgi?db=gene&cmd=Retrieve&dopt=full_report&list_uids=50780
NM_138304	3.91461	NM_138304|MM8|transcript|chr9|62656109|62673924|ExemplarFor 'NM_138304'; gene_id '75600'; transcript_id 'NM_138304'; gene_name 'Calml4'; alt '2010002G05Rik'; calmodulin-like 4|http://www.ncbi.nlm.nih.gov/entrez/query.fcgi?db=gene&cmd=Retrieve&dopt=full_report&list_uids=75600
NM_139198	1.93189	NM_139198|MM8|transcript|chr5|100794034|100812507|ExemplarFor 'NM_139198'; gene_id '231507'; transcript_id 'NM_139198'; gene_name 'Plac8'; alt 'C15|D5Wsu111e'; placenta-specific 8|http://www.ncbi.nlm.nih.gov/entrez/query.fcgi?db=gene&cmd=Retrieve&dopt=full_report&list_uids=231507
NM_139298	1.87003	NM_139298|MM8|transcript|chr11|59123124|59149747|ExemplarFor 'NM_139298'; gene_id '216795'; transcript_id 'NM_139298'; gene_name 'Wnt9a'; alt 'Wnt14'; wingless-type MMTV integration site 9A|http://www.ncbi.nlm.nih.gov/entrez/query.fcgi?db=gene&cmd=Retrieve&dopt=full_report&list_uids=216795
NM_144848	2.64816	NM_144848|MM8|transcript|chr15|75929616|75947450|ExemplarFor 'NM_144848'; gene_id '223650'; transcript_id 'NM_144848'; gene_name 'Eppk1'; alt '6230424I18Rik|EPIPL|EPIPL1'; epiplakin 1|http://www.ncbi.nlm.nih.gov/entrez/query.fcgi?db=gene&cmd=Retrieve&dopt=full_report&list_uids=223650
NM_144914	1.86748	NM_144914|MM8|transcript|chr5|140057425|140066716|ExemplarFor 'NM_144914'; gene_id '231832'; transcript_id 'NM_144914'; gene_name 'BC019731'; alt 'MGC30809|MGC37596'; cDNA sequence BC019731|http://www.ncbi.nlm.nih.gov/entrez/query.fcgi?db=gene&cmd=Retrieve&dopt=full_report&list_uids=231832
NM_144927	1.55165	NM_144927|MM8|transcript|chr8|32612937|32626989|ExemplarFor 'NM_144927'; gene_id '234138'; transcript_id 'NM_144927'; gene_name 'BC019943'; alt 'MGC28346'; cDNA sequence BC019943|http://www.ncbi.nlm.nih.gov/entrez/query.fcgi?db=gene&cmd=Retrieve&dopt=full_report&list_uids=234138
NM_144938	1.51132	NM_144938|MM8|transcript|chr6|124495963|124507900|ExemplarFor 'NM_144938'; gene_id '50908'; transcript_id 'NM_144938'; gene_name 'C1s'; alt 'AA959438|AI255193|AI327365|C1sa|MGC37773'; complement component 1	s subcomponent|http://www.ncbi.nlm.nih.gov/entrez/query.fcgi?db=gene&cmd=Retrieve&dopt=full_report&list_uids=50908
NM_145143	1.69352	NM_145143|MM8|transcript|chr1|59065480|59103214|ExemplarFor 'NM_145143'; gene_id '227157'; transcript_id 'NM_145143'; gene_name 'Mpp4'; alt 'DLG6'; membrane protein	palmitoylated 4 (MAGUK p55 subfamily member 4)|http://www.ncbi.nlm.nih.gov/entrez/query.fcgi?db=gene&cmd=Retrieve&dopt=full_report&list_uids=227157
NM_145379	1.54692	NM_145379|MM8|transcript|chr7|145110298|145118947|ExemplarFor 'NM_145379'; gene_id '211577'; transcript_id 'NM_145379'; gene_name 'Mrgprf'; alt 'BC019711|MGC18825|MrgF'; MAS-related GPR	member F|http://www.ncbi.nlm.nih.gov/entrez/query.fcgi?db=gene&cmd=Retrieve&dopt=full_report&list_uids=211577
NM_145448	2.48857	NM_145448|MM8|transcript|chr12|101180172|101273660|ExemplarFor 'NM_145448'; gene_id '217830'; transcript_id 'NM_145448'; gene_name '9030617O03Rik'; alt '-'; RIKEN cDNA 9030617O03 gene|http://www.ncbi.nlm.nih.gov/entrez/query.fcgi?db=gene&cmd=Retrieve&dopt=full_report&list_uids=217830
NM_145581	1.82323	NM_145581|MM8|transcript|chr7|43219324|43227390|ExemplarFor 'NM_145581'; gene_id '233186'; transcript_id 'NM_145581'; gene_name 'Siglecf'; alt 'Siglec5|mSiglec-F'; sialic acid binding Ig-like lectin F|http://www.ncbi.nlm.nih.gov/entrez/query.fcgi?db=gene&cmd=Retrieve&dopt=full_report&list_uids=233186
NM_145707	1.82036	NM_145707|MM8|transcript|chr7|14573189|14575661|ExemplarFor 'NM_145707'; gene_id '246791'; transcript_id 'NM_145707'; gene_name 'Obox3'; alt '-'; oocyte specific homeobox 3|http://www.ncbi.nlm.nih.gov/entrez/query.fcgi?db=gene&cmd=Retrieve&dopt=full_report&list_uids=246791
NM_145825	1.7065	NM_145825|MM8|transcript|chr3|37500175|37503995|ExemplarFor 'NM_145825	XM_978542'; gene_id '207175'; transcript_id 'NM_145825'; gene_name 'Cetn4'; alt 'MGC107235'; centrin 4|http://www.ncbi.nlm.nih.gov/entrez/query.fcgi?db=gene&cmd=Retrieve&dopt=full_report&list_uids=207175
NM_146102	1.54689	NM_146102|MM8|transcript|chr19|56965608|57061427|ExemplarFor 'NM_146102'; gene_id '226250'; transcript_id 'NM_146102'; gene_name 'AU041783'; alt 'C86904|KIAA1914|MGC28084|mKIAA1914'; expressed sequence AU041783|http://www.ncbi.nlm.nih.gov/entrez/query.fcgi?db=gene&cmd=Retrieve&dopt=full_report&list_uids=226250
NM_146122	1.58227	NM_146122|MM8|transcript|chr2|37620999|38109356|ExemplarFor 'NM_146122'; gene_id '227801'; transcript_id 'NM_146122'; gene_name 'Dennd1a'; alt '6030446I19Rik|MGC38995'; DENN/MADD domain containing 1A|http://www.ncbi.nlm.nih.gov/entrez/query.fcgi?db=gene&cmd=Retrieve&dopt=full_report&list_uids=227801
NM_146135	1.54222	NM_146135|MM8|transcript|chr3|96781873|96791367|ExemplarFor 'NM_146135'; gene_id '229615'; transcript_id 'NM_146135'; gene_name 'Pias3'; alt 'MGC27936|Pias3L'; protein inhibitor of activated STAT 3|http://www.ncbi.nlm.nih.gov/entrez/query.fcgi?db=gene&cmd=Retrieve&dopt=full_report&list_uids=229615
NM_146331	2.05777	NM_146331|MM8|transcript|chr9|39212003|39212948|ExemplarFor 'NM_146331'; gene_id '258328'; transcript_id 'NM_146331'; gene_name 'Olfr954'; alt 'MOR171-42|MOR171-53'; olfactory receptor 954|http://www.ncbi.nlm.nih.gov/entrez/query.fcgi?db=gene&cmd=Retrieve&dopt=full_report&list_uids=258328
NM_147776	1.70774	NM_147776|MM8|transcript|chr4|154612294|154618314|ExemplarFor 'NM_147776'; gene_id '246228'; transcript_id 'NM_147776'; gene_name 'Vwa1'; alt '4932416A11Rik|DKFZp7610051|WARP'; von Willebrand factor A domain containing 1|http://www.ncbi.nlm.nih.gov/entrez/query.fcgi?db=gene&cmd=Retrieve&dopt=full_report&list_uids=246228
NM_148937	2.12989	NM_148937|MM8|transcript|chr1|74477738|74499184|ExemplarFor 'NM_148937'; gene_id '18802'; transcript_id 'NM_148937'; gene_name 'Plcd4'; alt '-'; phospholipase C	delta 4|http://www.ncbi.nlm.nih.gov/entrez/query.fcgi?db=gene&cmd=Retrieve&dopt=full_report&list_uids=18802
NM_152944	1.50212	NM_152944|MM8|transcript|chr7|133512612|133518404|ExemplarFor 'NM_152944'; gene_id '214766'; transcript_id 'NM_152944'; gene_name 'Mmp21'; alt 'MGC124281|MGC124282'; matrix metallopeptidase 21|http://www.ncbi.nlm.nih.gov/entrez/query.fcgi?db=gene&cmd=Retrieve&dopt=full_report&list_uids=214766
NM_153099	2.0758	NM_153099|MM8|transcript|chr9|110643000|110648560|ExemplarFor 'NM_153099'; gene_id '235628'; transcript_id 'NM_153099'; gene_name 'Tessp2'; alt '-'; testis serine protease 2|http://www.ncbi.nlm.nih.gov/entrez/query.fcgi?db=gene&cmd=Retrieve&dopt=full_report&list_uids=235628
NM_153107	1.69637	NM_153107|MM8|transcript|chr5|35819195|35842396|ExemplarFor 'NM_153107'; gene_id '242939'; transcript_id 'NM_153107'; gene_name 'Cpz'; alt 'AV136066'; carboxypeptidase Z|http://www.ncbi.nlm.nih.gov/entrez/query.fcgi?db=gene&cmd=Retrieve&dopt=full_report&list_uids=242939
NM_153399	2.14897	NM_153399|MM8|transcript|chr10|4795848|5008032|ExemplarFor 'NM_153399'; gene_id '64009'; transcript_id 'NM_153399'; gene_name 'Syne1'; alt '8B|A330049M09Rik|BE692247|C130039F11Rik|CPG2|KIAA1756|MGC62825|Myne1|SYNE-1|SYNE-1B|mKIAA1756'; synaptic nuclear envelope 1|http://www.ncbi.nlm.nih.gov/entrez/query.fcgi?db=gene&cmd=Retrieve&dopt=full_report&list_uids=64009
NM_153508	1.62125	NM_153508|MM8|transcript|chr6|124396385|124430343|ExemplarFor 'NM_153508'; gene_id '232370'; transcript_id 'NM_153508'; gene_name 'Clstn3'; alt 'CSTN3|Cs3|Cst-3|mKIAA0726'; calsyntenin 3|http://www.ncbi.nlm.nih.gov/entrez/query.fcgi?db=gene&cmd=Retrieve&dopt=full_report&list_uids=232370
NM_153527	1.76022	NM_153527|MM8|transcript|chr7|100377101|100388897|ExemplarFor 'NM_153527'; gene_id '69387'; transcript_id 'NM_153527'; gene_name 'Dnajb13'; alt '1700014P03Rik|Tsarg'; DnaJ (Hsp40) related	subfamily B	member 13|http://www.ncbi.nlm.nih.gov/entrez/query.fcgi?db=gene&cmd=Retrieve&dopt=full_report&list_uids=69387
NM_153788	1.62511	NM_153788|MM8|transcript|chr11|69697761|69711734|ExemplarFor 'NM_153788'; gene_id '216859'; transcript_id 'NM_153788'; gene_name 'Centb1'; alt 'MGC25782|MGC47358'; centaurin	beta 1|http://www.ncbi.nlm.nih.gov/entrez/query.fcgi?db=gene&cmd=Retrieve&dopt=full_report&list_uids=216859
NM_153804	1.54505	NM_153804|MM8|transcript|chr12|77452421|77497882|ExemplarFor 'NM_153804'; gene_id '263406'; transcript_id 'NM_153804'; gene_name 'Plekhg3'; alt 'BC030417|MGC40768'; pleckstrin homology domain containing	family G (with RhoGef domain) member 3|http://www.ncbi.nlm.nih.gov/entrez/query.fcgi?db=gene&cmd=Retrieve&dopt=full_report&list_uids=263406
NM_170596	1.91854	NM_170596|MM8|transcript|chr8|127940298|127977064|ExemplarFor 'NM_170596'; gene_id '244667'; transcript_id 'NM_170596'; gene_name 'Disc1'; alt '-'; disrupted in schizophrenia 1|http://www.ncbi.nlm.nih.gov/entrez/query.fcgi?db=gene&cmd=Retrieve&dopt=full_report&list_uids=244667
NM_172161	1.59751	NM_172161|MM8|transcript|chr6|113604279|113660528|ExemplarFor 'NM_172161'; gene_id '108960'; transcript_id 'NM_172161'; gene_name 'Irak2'; alt '6330415L08Rik|AI649099|IRAK-2|MGC102586'; interleukin-1 receptor-associated kinase 2|http://www.ncbi.nlm.nih.gov/entrez/query.fcgi?db=gene&cmd=Retrieve&dopt=full_report&list_uids=108960
NM_172399	1.81834	NM_172399|MM8|transcript|chr6|65601188|65636508|ExemplarFor 'NM_172399'; gene_id '68169'; transcript_id 'NM_172399'; gene_name 'A930038C07Rik'; alt '-'; RIKEN cDNA A930038C07 gene|http://www.ncbi.nlm.nih.gov/entrez/query.fcgi?db=gene&cmd=Retrieve&dopt=full_report&list_uids=68169
NM_172451	2.22957	NM_172451|MM8|transcript|chr15|100519847|100557410|ExemplarFor 'NM_172451'; gene_id '207839'; transcript_id 'NM_172451'; gene_name 'Galnt6'; alt '4632410F13|AW047994|GalNAc-T6'; UDP-N-acetyl-alpha-D-galactosamine:polypeptide N-acetylgalactosaminyltransferase 6|http://www.ncbi.nlm.nih.gov/entrez/query.fcgi?db=gene&cmd=Retrieve&dopt=full_report&list_uids=207839
NM_172479	2.42475	NM_172479|MM8|transcript|chrX|7428352|7437133|ExemplarFor 'NM_172479'; gene_id '209837'; transcript_id 'NM_172479'; gene_name 'Slc38a5'; alt 'C81234|E330031E14|JM24|SN2'; solute carrier family 38	member 5|http://www.ncbi.nlm.nih.gov/entrez/query.fcgi?db=gene&cmd=Retrieve&dopt=full_report&list_uids=209837
NM_172492	1.72321	NM_172492|MM8|transcript|chr6|119280751|119296352|ExemplarFor 'NM_172492'; gene_id '211187'; transcript_id 'NM_172492'; gene_name 'AI841794'; alt 'A230084J22'; expressed sequence AI841794|http://www.ncbi.nlm.nih.gov/entrez/query.fcgi?db=gene&cmd=Retrieve&dopt=full_report&list_uids=211187
NM_172522	1.50574	NM_172522|MM8|transcript|chr9|64183695|64498960|ExemplarFor 'NM_172522'; gene_id '214058'; transcript_id 'NM_172522'; gene_name 'Megf11'; alt '2410080H04Rik|D130061K05'; multiple EGF-like-domains 11|http://www.ncbi.nlm.nih.gov/entrez/query.fcgi?db=gene&cmd=Retrieve&dopt=full_report&list_uids=214058
NM_172530	1.64034	NM_172530|MM8|transcript|chr3|89917296|89944763|ExemplarFor 'NM_172530'; gene_id '214547'; transcript_id 'NM_172530'; gene_name 'She'; alt '9430022A14|MGC130415'; src homology 2 domain-containing transforming protein E|http://www.ncbi.nlm.nih.gov/entrez/query.fcgi?db=gene&cmd=Retrieve&dopt=full_report&list_uids=214547
NM_172563	1.69201	NM_172563|MM8|transcript|chr11|90154654|90206985|ExemplarFor 'NM_172563'; gene_id '217082'; transcript_id 'NM_172563'; gene_name 'Hlf'; alt 'E230015K02Rik'; hepatic leukemia factor|http://www.ncbi.nlm.nih.gov/entrez/query.fcgi?db=gene&cmd=Retrieve&dopt=full_report&list_uids=217082
NM_172770	1.57554	NM_172770|MM8|transcript|chr9|49189190|49238455|ExemplarFor 'NM_172770'; gene_id '235330'; transcript_id 'NM_172770'; gene_name 'Ttc12'; alt 'E330017O07Rik'; tetratricopeptide repeat domain 12|http://www.ncbi.nlm.nih.gov/entrez/query.fcgi?db=gene&cmd=Retrieve&dopt=full_report&list_uids=235330
NM_172796	1.8048	NM_172796|MM8|transcript|chr11|82796497|82808025|ExemplarFor 'NM_172796'; gene_id '237886'; transcript_id 'NM_172796'; gene_name 'Slfn9'; alt '9830137M10Rik'; schlafen 9|http://www.ncbi.nlm.nih.gov/entrez/query.fcgi?db=gene&cmd=Retrieve&dopt=full_report&list_uids=237886
NM_172799	2.04404	NM_172799|MM8|transcript|chr11|95937263|95981541|ExemplarFor 'NM_172799'; gene_id '237930'; transcript_id 'NM_172799'; gene_name 'Ttll6'; alt '4932418K24Rik|t8130b59'; tubulin tyrosine ligase-like family	member 6|http://www.ncbi.nlm.nih.gov/entrez/query.fcgi?db=gene&cmd=Retrieve&dopt=full_report&list_uids=237930
NM_172994	1.98417	NM_172994|MM8|transcript|chr5|37156818|37243327|ExemplarFor 'NM_172994'; gene_id '269643'; transcript_id 'NM_172994'; gene_name 'Ppp2r2c'; alt '6330548O06Rik|IMYPNO|IMYPNO1|PR52'; protein phosphatase 2 (formerly 2A)	regulatory subunit B (PR 52)	gamma isoform|http://www.ncbi.nlm.nih.gov/entrez/query.fcgi?db=gene&cmd=Retrieve&dopt=full_report&list_uids=269643
NM_173863	1.56095	NM_173863|MM8|transcript|chr7|80461671|80562225|ExemplarFor 'NM_173863'; gene_id '70461'; transcript_id 'NM_173863'; gene_name 'Crtc3'; alt '2610312F20Rik|6332415K15Rik|AI429792|BC011210|MGC19083|TORC3'; CREB regulated transcription coactivator 3|http://www.ncbi.nlm.nih.gov/entrez/query.fcgi?db=gene&cmd=Retrieve&dopt=full_report&list_uids=70461
NM_173866	1.70145	NM_173866|MM8|transcript|chr8|88382721|88417663|ExemplarFor 'NM_173866'; gene_id '108682'; transcript_id 'NM_173866'; gene_name 'Gpt2'; alt '4631422C05Rik|ALT2|AU014768|AU041193|C87201'; glutamic pyruvate transaminase (alanine aminotransferase) 2|http://www.ncbi.nlm.nih.gov/entrez/query.fcgi?db=gene&cmd=Retrieve&dopt=full_report&list_uids=108682
NM_174960	1.87556	NM_174960|MM8|transcript|chr6|48605720|48608290|ExemplarFor 'NM_174960'; gene_id '317758'; transcript_id 'NM_174960'; gene_name 'Gimap9'; alt 'A630002K24|BB145400'; GTPase	IMAP family member 9|http://www.ncbi.nlm.nih.gov/entrez/query.fcgi?db=gene&cmd=Retrieve&dopt=full_report&list_uids=317758
NM_174993	1.93413	NM_174993|MM8|transcript|chrX|65022598|65065107|ExemplarFor 'NM_174993'; gene_id '207854'; transcript_id 'NM_174993'; gene_name 'Fmr1nb'; alt '3830422N12Rik|MGC117577|NY-SAR-35|NYSAR35'; fragile X mental retardation 1 neighbor|http://www.ncbi.nlm.nih.gov/entrez/query.fcgi?db=gene&cmd=Retrieve&dopt=full_report&list_uids=207854
NM_175162	1.67514	NM_175162|MM8|transcript|chr8|48684756|48851165|ExemplarFor 'NM_175162'; gene_id '71069'; transcript_id 'NM_175162'; gene_name 'Stox2'; alt '4933409N07Rik|AI449080|AI835114|MGC107432|mKIAA1392'; storkhead box 2|http://www.ncbi.nlm.nih.gov/entrez/query.fcgi?db=gene&cmd=Retrieve&dopt=full_report&list_uids=71069
NM_175164	1.50644	NM_175164|MM8|transcript|chr18|39119118|39502259|ExemplarFor 'NM_175164'; gene_id '71302'; transcript_id 'NM_175164'; gene_name 'Arhgap26'; alt '1810044B20Rik|2610010G17Rik|4933432P15Rik|AI853435|mKIAA0621'; Rho GTPase activating protein 26|http://www.ncbi.nlm.nih.gov/entrez/query.fcgi?db=gene&cmd=Retrieve&dopt=full_report&list_uids=71302
NM_175308	1.67786	NM_175308|MM8|transcript|chr4|115326023|115334115|ExemplarFor 'NM_175308'; gene_id '100465'; transcript_id 'NM_175308'; gene_name 'Mobkl2c'; alt 'AW822253|D130076I06Rik|MOB3C'; MOB1	Mps One Binder kinase activator-like 2C (yeast)|http://www.ncbi.nlm.nih.gov/entrez/query.fcgi?db=gene&cmd=Retrieve&dopt=full_report&list_uids=100465
NM_175329	1.64695	NM_175329|MM8|transcript|chr10|75379288|75381450|ExemplarFor 'NM_175329'; gene_id '103172'; transcript_id 'NM_175329'; gene_name 'Ndg2'; alt '1620401E04Rik|AI267078'; Nur77 downstream gene 2|http://www.ncbi.nlm.nih.gov/entrez/query.fcgi?db=gene&cmd=Retrieve&dopt=full_report&list_uids=103172
NM_176919	1.68359	NM_176919|MM8|transcript|chr10|122082078|122324989|ExemplarFor 'NM_176919'; gene_id '319468'; transcript_id 'NM_176919'; gene_name 'Ppm1h'; alt 'A430075L18Rik|ARHCL1'; protein phosphatase 1H (PP2C domain containing)|http://www.ncbi.nlm.nih.gov/entrez/query.fcgi?db=gene&cmd=Retrieve&dopt=full_report&list_uids=319468
NM_177173	1.71167	NM_177173|MM8|transcript|chr1|11399325|11961115|ExemplarFor 'NM_177173'; gene_id '320492'; transcript_id 'NM_177173'; gene_name 'A830018L16Rik'; alt 'VEST1'; RIKEN cDNA A830018L16 gene|http://www.ncbi.nlm.nih.gov/entrez/query.fcgi?db=gene&cmd=Retrieve&dopt=full_report&list_uids=320492
NM_177343	2.26744	NM_177343|MM8|transcript|chr2|5210728|5631936|ExemplarFor 'NM_177343'; gene_id '227541'; transcript_id 'NM_177343'; gene_name 'Camk1d'; alt 'A630059D12Rik|CKLiK|E030025C11Rik'; calcium/calmodulin-dependent protein kinase ID|http://www.ncbi.nlm.nih.gov/entrez/query.fcgi?db=gene&cmd=Retrieve&dopt=full_report&list_uids=227541
NM_177386	1.83639	NM_177386|MM8|transcript|chr2|10290434|10513013|ExemplarFor 'NM_177386	XM_889978	XM_898779	XM_898795	XM_898804	XM_992144'; gene_id '353282'; transcript_id 'NM_177386'; gene_name 'Sfmbt2'; alt 'D2Wsu23e|D330030P06Rik'; Scm-like with four mbt domains 2|http://www.ncbi.nlm.nih.gov/entrez/query.fcgi?db=gene&cmd=Retrieve&dopt=full_report&list_uids=353282
NM_177593	1.51211	NM_177593|MM8|transcript|chr7|24431253|24433050|ExemplarFor 'NM_177593'; gene_id '210155'; transcript_id 'NM_177593'; gene_name 'MGC48079'; alt '-'; hypothetical protein MGC48079|http://www.ncbi.nlm.nih.gov/entrez/query.fcgi?db=gene&cmd=Retrieve&dopt=full_report&list_uids=210155
NM_177596	1.53746	NM_177596|MM8|transcript|chr17|21849058|21870677|ExemplarFor 'NM_177596'; gene_id '210853'; transcript_id 'NM_177596'; gene_name '6720451E15'; alt '-'; hypothetical protein 6720451E15|http://www.ncbi.nlm.nih.gov/entrez/query.fcgi?db=gene&cmd=Retrieve&dopt=full_report&list_uids=210853
NM_177628	1.96423	NM_177628|MM8|transcript|chr14|62390564|62419608|ExemplarFor 'NM_177628'; gene_id '219148'; transcript_id 'NM_177628'; gene_name 'BC065085'; alt 'A030013D21'; cDNA sequence BC065085|http://www.ncbi.nlm.nih.gov/entrez/query.fcgi?db=gene&cmd=Retrieve&dopt=full_report&list_uids=219148
NM_177653	1.68357	NM_177653|MM8|transcript|chr2|129149799|129228043|ExemplarFor 'NM_177653'; gene_id '228592'; transcript_id 'NM_177653'; gene_name 'F830045P16Rik'; alt '-'; RIKEN cDNA F830045P16 gene|http://www.ncbi.nlm.nih.gov/entrez/query.fcgi?db=gene&cmd=Retrieve&dopt=full_report&list_uids=228592
NM_177709	1.88587	NM_177709|MM8|transcript|chr11|76496067|76514857|ExemplarFor 'NM_177709'; gene_id '237858'; transcript_id 'NM_177709'; gene_name 'Tusc5'; alt 'C130069F04Rik|LOST1'; tumor suppressor candidate 5|http://www.ncbi.nlm.nih.gov/entrez/query.fcgi?db=gene&cmd=Retrieve&dopt=full_report&list_uids=237858
NM_177845	2.93771	NM_177845|MM8|transcript|chr2|119857852|119936776|ExemplarFor 'NM_177845'; gene_id '329502'; transcript_id 'NM_177845'; gene_name 'Pla2g4e'; alt '2310026J01Rik|C230096D22'; phospholipase A2	group IVE|http://www.ncbi.nlm.nih.gov/entrez/query.fcgi?db=gene&cmd=Retrieve&dopt=full_report&list_uids=329502
NM_177847	2.71329	NM_177847|MM8|transcript|chr2|128910409|128927045|ExemplarFor 'NM_177847'; gene_id '329513'; transcript_id 'NM_177847'; gene_name 'A730036I17Rik'; alt '-'; RIKEN cDNA A730036I17 gene|http://www.ncbi.nlm.nih.gov/entrez/query.fcgi?db=gene&cmd=Retrieve&dopt=full_report&list_uids=329513
NM_178249	2.91174	NM_178249|MM8|transcript|chr2|87309296|87311704|ExemplarFor 'NM_178249'; gene_id '347711'; transcript_id 'NM_178249'; gene_name 'Pramel6'; alt 'C80453|C80515'; preferentially expressed antigen in melanoma like 6|http://www.ncbi.nlm.nih.gov/entrez/query.fcgi?db=gene&cmd=Retrieve&dopt=full_report&list_uids=347711
NM_178253	1.74802	NM_178253|MM8|transcript|chr12|70160436|70202566|ExemplarFor 'NM_178253'; gene_id '271005'; transcript_id 'NM_178253'; gene_name 'Klhdc1'; alt '-'; kelch domain containing 1|http://www.ncbi.nlm.nih.gov/entrez/query.fcgi?db=gene&cmd=Retrieve&dopt=full_report&list_uids=271005
NM_178378	1.69164	NM_178378|MM8|transcript|chr16|32935131|32975917|ExemplarFor 'NM_178378'; gene_id '69707'; transcript_id 'NM_178378'; gene_name 'Iqcg'; alt '2400003L07Rik'; IQ motif containing G|http://www.ncbi.nlm.nih.gov/entrez/query.fcgi?db=gene&cmd=Retrieve&dopt=full_report&list_uids=69707
NM_178446	1.50634	NM_178446|MM8|transcript|chr5|66297780|66430064|ExemplarFor 'NM_178446'; gene_id '245945'; transcript_id 'NM_178446'; gene_name 'BC013481'; alt '9530077J19Rik|MGC18900'; cDNA sequence BC013481|http://www.ncbi.nlm.nih.gov/entrez/query.fcgi?db=gene&cmd=Retrieve&dopt=full_report&list_uids=245945
NM_178617	2.15736	NM_178617|MM8|transcript|chr4|14879394|15076261|ExemplarFor 'NM_178617'; gene_id '69352'; transcript_id 'NM_178617'; gene_name 'Efcbp1'; alt '1700003H21Rik|NECAB1|STIP-1'; EF hand calcium binding protein 1|http://www.ncbi.nlm.nih.gov/entrez/query.fcgi?db=gene&cmd=Retrieve&dopt=full_report&list_uids=69352
NM_178656	2.37689	NM_178656|MM8|transcript|chr11|66728185|66744895|ExemplarFor 'NM_178656'; gene_id '193003'; transcript_id 'NM_178656'; gene_name 'A530088H08Rik'; alt '-'; RIKEN cDNA A530088H08 gene|http://www.ncbi.nlm.nih.gov/entrez/query.fcgi?db=gene&cmd=Retrieve&dopt=full_report&list_uids=193003
NM_178688	1.70259	NM_178688|MM8|transcript|chr19|57090389|57269282|ExemplarFor 'NM_178688'; gene_id '226251'; transcript_id 'NM_178688'; gene_name 'Ablim1'; alt '2210411C18Rik|2610209L21Rik|4833406P10Rik|9330196J19Rik|AV079770|AW060987|AW215784|Limab1|abLIM-L|abLIM-M|abLIM-S|mKIAA0059'; actin-binding LIM protein 1|http://www.ncbi.nlm.nih.gov/entrez/query.fcgi?db=gene&cmd=Retrieve&dopt=full_report&list_uids=226251
NM_178738	2.24411	NM_178738|MM8|transcript|chr9|86539560|86554745|ExemplarFor 'NM_178738'; gene_id '244954'; transcript_id 'NM_178738'; gene_name 'Prss35'; alt '6030424L22Rik'; protease	serine	35|http://www.ncbi.nlm.nih.gov/entrez/query.fcgi?db=gene&cmd=Retrieve&dopt=full_report&list_uids=244954
NM_178779	1.71769	NM_178779|MM8|transcript|chr1|107107477|107184217|ExemplarFor 'NM_178779'; gene_id '320311'; transcript_id 'NM_178779'; gene_name 'Rnf152'; alt 'A930029B02Rik'; ring finger protein 152|http://www.ncbi.nlm.nih.gov/entrez/query.fcgi?db=gene&cmd=Retrieve&dopt=full_report&list_uids=320311
NM_178789	1.61057	NM_178789|MM8|transcript|chr15|94457364|94924277|ExemplarFor 'NM_178789'; gene_id '320709'; transcript_id 'NM_178789'; gene_name 'Tmem117'; alt 'B930062P21Rik'; transmembrane protein 117|http://www.ncbi.nlm.nih.gov/entrez/query.fcgi?db=gene&cmd=Retrieve&dopt=full_report&list_uids=320709
NM_181728	2.8718	NM_181728|MM8|transcript|chr5|93463342|93489822|ExemplarFor 'NM_181728'; gene_id '109979'; transcript_id 'NM_181728'; gene_name 'Art3'; alt '4930569O04Rik'; ADP-ribosyltransferase 3|http://www.ncbi.nlm.nih.gov/entrez/query.fcgi?db=gene&cmd=Retrieve&dopt=full_report&list_uids=109979
NM_181853	2.67736	NM_181853|MM8|transcript|chr7|109240179|109284915|ExemplarFor 'NM_181853'; gene_id '330627'; transcript_id 'NM_181853'; gene_name 'Trim66'; alt 'D7H11orf29|KIAA0298|Kiaa0298-hp|Tif1d'; tripartite motif-containing 66|http://www.ncbi.nlm.nih.gov/entrez/query.fcgi?db=gene&cmd=Retrieve&dopt=full_report&list_uids=330627
NM_181858	2.28065	NM_181858|MM8|transcript|chr2|103871848|103885796|ExemplarFor 'NM_181858'; gene_id '333883'; transcript_id 'NM_181858'; gene_name 'Cd59b'; alt '-'; CD59b antigen|http://www.ncbi.nlm.nih.gov/entrez/query.fcgi?db=gene&cmd=Retrieve&dopt=full_report&list_uids=333883
NM_182928	1.86319	NM_182928|MM8|transcript|chr15|89150738|89152498|ExemplarFor 'NM_182928'; gene_id '223780'; transcript_id 'NM_182928'; gene_name 'Adm2'; alt 'Am2|Imdn'; adrenomedullin 2|http://www.ncbi.nlm.nih.gov/entrez/query.fcgi?db=gene&cmd=Retrieve&dopt=full_report&list_uids=223780
NM_182930	1.79658	NM_182930|MM8|transcript|chr1|135073651|135129195|ExemplarFor 'NM_182930'; gene_id '240753'; transcript_id 'NM_182930'; gene_name 'Plekha6'; alt 'AU042621|Pepp3'; pleckstrin homology domain containing	family A member 6|http://www.ncbi.nlm.nih.gov/entrez/query.fcgi?db=gene&cmd=Retrieve&dopt=full_report&list_uids=240753
NM_183175	1.91147	NM_183175|MM8|transcript|chr14|59722243|59734978|ExemplarFor 'NM_183175'; gene_id '239126'; transcript_id 'NM_183175'; gene_name 'C1qtnf9'; alt '9130217G22Rik|Ciqtnf9'; C1q and tumor necrosis factor related protein 9|http://www.ncbi.nlm.nih.gov/entrez/query.fcgi?db=gene&cmd=Retrieve&dopt=full_report&list_uids=239126
NM_183182	1.65472	NM_183182|MM8|transcript|chr4|106088840|106115170|ExemplarFor 'NM_183182'; gene_id '242602'; transcript_id 'NM_183182'; gene_name 'BC055111'; alt 'MGC58608'; cDNA sequence BC055111|http://www.ncbi.nlm.nih.gov/entrez/query.fcgi?db=gene&cmd=Retrieve&dopt=full_report&list_uids=242602
NM_183292	1.59705	NM_183292|MM8|transcript|chr1|136357356|136366093|ExemplarFor 'NM_183292'; gene_id '71001'; transcript_id 'NM_183292'; gene_name '4931440L10Rik'; alt '-'; RIKEN cDNA 4931440L10 gene|http://www.ncbi.nlm.nih.gov/entrez/query.fcgi?db=gene&cmd=Retrieve&dopt=full_report&list_uids=71001
NM_183313	1.54077	NM_183313|MM8|transcript|chr7|99803878|99806962|ExemplarFor 'NM_183313'; gene_id '330602'; transcript_id 'NM_183313'; gene_name 'D930018N13'; alt '-'; hypothetical protein D930018N13|http://www.ncbi.nlm.nih.gov/entrez/query.fcgi?db=gene&cmd=Retrieve&dopt=full_report&list_uids=330602
NM_198412	1.51768	NM_198412|MM8|transcript|chr4|101048525|101140731|ExemplarFor 'NM_198412'; gene_id '72685'; transcript_id 'NM_198412'; gene_name 'Dnajc6'; alt '2810027M23Rik|mKIAA0473'; DnaJ (Hsp40) homolog	subfamily C	member 6|http://www.ncbi.nlm.nih.gov/entrez/query.fcgi?db=gene&cmd=Retrieve&dopt=full_report&list_uids=72685
NM_198604	2.09456	NM_198604|MM8|transcript|chr6|125328269|125346123|ExemplarFor 'NM_198604'; gene_id '213522'; transcript_id 'NM_198604'; gene_name 'Plekhg6'; alt 'BC026778|Gm155|MGC30363'; pleckstrin homology domain containing	family G (with RhoGef domain) member 6|http://www.ncbi.nlm.nih.gov/entrez/query.fcgi?db=gene&cmd=Retrieve&dopt=full_report&list_uids=213522
NM_207560	1.65764	NM_207560|MM8|transcript|chr9|38598686|38599613|ExemplarFor 'NM_207560'; gene_id '404322'; transcript_id 'NM_207560'; gene_name 'Olfr924'; alt 'MOR171-47'; olfactory receptor 924|http://www.ncbi.nlm.nih.gov/entrez/query.fcgi?db=gene&cmd=Retrieve&dopt=full_report&list_uids=404322
NM_212483	1.73973	NM_212483|MM8|transcript|chr11|100078993|100085961|ExemplarFor 'NM_212483'; gene_id '68239'; transcript_id 'NM_212483'; gene_name '2410039E07Rik'; alt 'K17n|Ka22|ecat6'; RIKEN cDNA 2410039E07 gene|http://www.ncbi.nlm.nih.gov/entrez/query.fcgi?db=gene&cmd=Retrieve&dopt=full_report&list_uids=68239
NM_213616	1.56155	NM_213616|MM8|transcript|chr1|135523067|135569692|ExemplarFor 'NM_213616'; gene_id '381290'; transcript_id 'NM_213616'; gene_name 'Atp2b4'; alt 'MGC129362|MGC129363|PMCA4'; ATPase	Ca++ transporting	plasma membrane 4|http://www.ncbi.nlm.nih.gov/entrez/query.fcgi?db=gene&cmd=Retrieve&dopt=full_report&list_uids=381290
XM_001000106	1.51963	XM_001000106|MM8|transcript|chr7|29233302|29242083|ExemplarFor 'XM_001000106'; gene_id '668220'; transcript_id 'XM_001000106'; gene_name 'LOC668220'; alt '-'; hypothetical protein LOC668220|http://www.ncbi.nlm.nih.gov/entrez/query.fcgi?db=gene&cmd=Retrieve&dopt=full_report&list_uids=668220
XM_001000816	1.98279	XM_001000816|MM8|transcript|chr1|133112796|133159813|ExemplarFor 'XM_001000816	XM_001000828	XM_001000846	XM_897180	XM_897190	XM_897199	XM_897215'; gene_id '14270'; transcript_id 'XM_001000816'; gene_name 'Srgap2'; alt '9930124L22Rik|AI448945|FBP2|Fnbp2|srGAP3'; SLIT-ROBO Rho GTPase activating protein 2|http://www.ncbi.nlm.nih.gov/entrez/query.fcgi?db=gene&cmd=Retrieve&dopt=full_report&list_uids=14270
XM_001001973	2.04887	XM_001001973|MM8|transcript|chr1|66254926|66375797|ExemplarFor 'XM_001001973	XM_001001985	XM_001002002	XM_001002009	XM_001002017	XM_001002024	XM_001002035
XM_001002211	1.74297	XM_001002211|MM8|transcript|chr19|53301822|53308511|ExemplarFor 'XM_001002211'; gene_id '69319'; transcript_id 'XM_001002211'; gene_name '1700001K23Rik'; alt '-'; RIKEN cDNA 1700001K23 gene|http://www.ncbi.nlm.nih.gov/entrez/query.fcgi?db=gene&cmd=Retrieve&dopt=full_report&list_uids=69319
XM_001002717	2.41418	XM_001002717|MM8|transcript|chr2|90158342|90199632|ExemplarFor 'XM_001002717'; gene_id '668629'; transcript_id 'XM_001002717'; gene_name 'LOC668629'; alt '-'; similar to protein tyrosine phosphatase	receptor type	J|http://www.ncbi.nlm.nih.gov/entrez/query.fcgi?db=gene&cmd=Retrieve&dopt=full_report&list_uids=668629
XM_001003445	1.60439	XM_001003445|MM8|transcript|chr1|153517591|153550311|ExemplarFor 'XM_001003445'; gene_id '66967'; transcript_id 'XM_001003445'; gene_name 'Edem3'; alt '2310050N11Rik'; ER degradation enhancer	mannosidase alpha-like 3|http://www.ncbi.nlm.nih.gov/entrez/query.fcgi?db=gene&cmd=Retrieve&dopt=full_report&list_uids=66967
XM_001003848	1.84166	XM_001003848|MM8|transcript|chr2|181157013|181171392|ExemplarFor 'XM_001003848	XM_001003853	XM_001003857'; gene_id '229003'; transcript_id 'XM_001003848'; gene_name 'BC006779'; alt 'MGC63178|mKIAA1769'; cDNA sequence BC006779|http://www.ncbi.nlm.nih.gov/entrez/query.fcgi?db=gene&cmd=Retrieve&dopt=full_report&list_uids=229003
XM_001006616	1.50583	XM_001006616|MM8|transcript|chrX|7204187|7204358|ExemplarFor 'XM_001006616'; gene_id '632013'; transcript_id 'XM_001006616'; gene_name 'LOC632013'; alt '-'; similar to 40S ribosomal protein S29|http://www.ncbi.nlm.nih.gov/entrez/query.fcgi?db=gene&cmd=Retrieve&dopt=full_report&list_uids=632013
XM_109700	1.53754	XM_109700|MM8|transcript|chr11|104149318|104258381|ExemplarFor 'XM_109700	XM_903072	XM_903080	XM_903084	XM_903086	XM_903087	XM_921865'; gene_id '76719'; transcript_id 'XM_109700'; gene_name '1700081L11Rik'; alt '9430041J06Rik|KIAA1267|MGC90742|mKIAA1267'; RIKEN cDNA 1700081L11 gene|http://www.ncbi.nlm.nih.gov/entrez/query.fcgi?db=gene&cmd=Retrieve&dopt=full_report&list_uids=76719
XM_125637	1.99775	XM_125637|MM8|transcript|chr10|68607966|68687148|ExemplarFor 'XM_125637	XM_897555	XM_897566	XM_897586	XM_981394'; gene_id '69288'; transcript_id 'XM_125637'; gene_name 'Rhobtb1'; alt '1700008H16Rik|3110048G13Rik|AI173445|AI573858|MGC107538'; Rho-related BTB domain containing 1|http://www.ncbi.nlm.nih.gov/entrez/query.fcgi?db=gene&cmd=Retrieve&dopt=full_report&list_uids=69288
XM_126601	1.9261	XM_126601|MM8|transcript|chr11|115280659|115290488|ExemplarFor 'XM_126601	XM_895308	XM_903129	XM_903130'; gene_id '217316'; transcript_id 'XM_126601'; gene_name 'Slc16a5'; alt 'A130015N09Rik|MCT5'; solute carrier family 16 (monocarboxylic acid transporters)	member 5|http://www.ncbi.nlm.nih.gov/entrez/query.fcgi?db=gene&cmd=Retrieve&dopt=full_report&list_uids=217316
XM_130388	1.71761	XM_130388|MM8|transcript|chr2|132378371|132442675|ExemplarFor 'XM_130388'; gene_id '73747'; transcript_id 'XM_130388'; gene_name '1110034G24Rik'; alt 'MGC118301'; RIKEN cDNA 1110034G24 gene|http://www.ncbi.nlm.nih.gov/entrez/query.fcgi?db=gene&cmd=Retrieve&dopt=full_report&list_uids=73747
XM_130426	1.75932	XM_130426|MM8|transcript|chr2|121877712|121897834|ExemplarFor 'XM_130426'; gene_id '74401'; transcript_id 'XM_130426'; gene_name '4933406J08Rik'; alt '-'; RIKEN cDNA 4933406J08 gene|http://www.ncbi.nlm.nih.gov/entrez/query.fcgi?db=gene&cmd=Retrieve&dopt=full_report&list_uids=74401
XM_131185	1.8216	XM_131185|MM8|transcript|chr3|124393010|124418055|ExemplarFor 'XM_131185'; gene_id '71824'; transcript_id 'XM_131185'; gene_name '1700006A11Rik'; alt '-'; RIKEN cDNA 1700006A11 gene|http://www.ncbi.nlm.nih.gov/entrez/query.fcgi?db=gene&cmd=Retrieve&dopt=full_report&list_uids=71824
XM_133805	1.59177	XM_133805|MM8|transcript|chr7|119277735|119314684|ExemplarFor 'XM_133805'; gene_id '71830'; transcript_id 'XM_133805'; gene_name '1700007B13Rik'; alt 'Pdilt'; RIKEN cDNA 1700007B13 gene|http://www.ncbi.nlm.nih.gov/entrez/query.fcgi?db=gene&cmd=Retrieve&dopt=full_report&list_uids=71830
XM_134948	1.96167	XM_134948|MM8|transcript|chr9|58451014|58539694|ExemplarFor 'XM_134948'; gene_id '73673'; transcript_id 'XM_134948'; gene_name '2410076I21Rik'; alt '4930527A11Rik'; RIKEN cDNA 2410076I21 gene|http://www.ncbi.nlm.nih.gov/entrez/query.fcgi?db=gene&cmd=Retrieve&dopt=full_report&list_uids=73673
XM_135159	1.83229	XM_135159|MM8|transcript|chr9|105929243|105979832|ExemplarFor 'XM_135159'; gene_id '235580'; transcript_id 'XM_135159'; gene_name 'LOC235580'; alt '-'; similar to alpha 3 type VI collagen isoform 4 precursor|http://www.ncbi.nlm.nih.gov/entrez/query.fcgi?db=gene&cmd=Retrieve&dopt=full_report&list_uids=235580
XM_136015	1.84414	XM_136015|MM8|transcript|chrX|97992769|97997014|ExemplarFor 'XM_136015'; gene_id '212753'; transcript_id 'XM_136015'; gene_name 'LOC212753'; alt '-'; hypothetical LOC212753|http://www.ncbi.nlm.nih.gov/entrez/query.fcgi?db=gene&cmd=Retrieve&dopt=full_report&list_uids=212753
XM_139295	1.71953	XM_139295|MM8|transcript|chr15|5044653|5055748|ExemplarFor 'XM_139295'; gene_id '239319'; transcript_id 'XM_139295'; gene_name 'Card6'; alt 'D730008L15'; caspase recruitment domain family	member 6|http://www.ncbi.nlm.nih.gov/entrez/query.fcgi?db=gene&cmd=Retrieve&dopt=full_report&list_uids=239319
XM_143418	1.71858	XM_143418|MM8|transcript|chr3|96755535|96776439|ExemplarFor 'XM_143418'; gene_id '213121'; transcript_id 'XM_143418'; gene_name 'Ankrd35'; alt '4732436F15Rik'; ankyrin repeat domain 35|http://www.ncbi.nlm.nih.gov/entrez/query.fcgi?db=gene&cmd=Retrieve&dopt=full_report&list_uids=213121
XM_194378	1.57587	XM_194378|MM8|transcript|chr7|125669564|125873559|ExemplarFor 'XM_194378'; gene_id '269994'; transcript_id 'XM_194378'; gene_name 'C230098I05Rik'; alt 'AI852434|G630023A01Rik|Gm637'; RIKEN cDNA C230098I05 gene|http://www.ncbi.nlm.nih.gov/entrez/query.fcgi?db=gene&cmd=Retrieve&dopt=full_report&list_uids=269994
XM_286168	1.61083	XM_286168|MM8|transcript|chr9|99421853|99431719|ExemplarFor 'XM_286168'; gene_id '333424'; transcript_id 'XM_286168'; gene_name 'A4gnt'; alt 'AV080780|Gm798|alpha4GnT'; alpha-1	4-N-acetylglucosaminyltransferase|http://www.ncbi.nlm.nih.gov/entrez/query.fcgi?db=gene&cmd=Retrieve&dopt=full_report&list_uids=333424
XM_287481	1.95891	XM_287481|MM8|transcript|chr5|106591836|106604551|ExemplarFor 'XM_287481'; gene_id '330146'; transcript_id 'XM_287481'; gene_name '4930458A03Rik'; alt 'Gm835'; RIKEN cDNA 4930458A03 gene|http://www.ncbi.nlm.nih.gov/entrez/query.fcgi?db=gene&cmd=Retrieve&dopt=full_report&list_uids=330146
XM_355166	1.79025	XM_355166|MM8|transcript|chr19|47991022|48088690|ExemplarFor 'XM_355166'; gene_id '381229'; transcript_id 'XM_355166'; gene_name 'Gm969'; alt '-'; gene model 969	(NCBI)|http://www.ncbi.nlm.nih.gov/entrez/query.fcgi?db=gene&cmd=Retrieve&dopt=full_report&list_uids=381229
XM_355539	1.5213	XM_355539|MM8|transcript|chr4|149903323|150705551|ExemplarFor 'XM_355539'; gene_id '100072'; transcript_id 'XM_355539'; gene_name 'Camta1'; alt 'AI316882|KIAA0833|mKIAA0833'; calmodulin binding transcription activator 1|http://www.ncbi.nlm.nih.gov/entrez/query.fcgi?db=gene&cmd=Retrieve&dopt=full_report&list_uids=100072
XM_356198	1.54239	XM_356198|MM8|transcript|chr9|113905837|113947428|ExemplarFor 'XM_356198'; gene_id '382111'; transcript_id 'XM_356198'; gene_name 'Susd5'; alt 'Gm1126'; sushi domain containing 5|http://www.ncbi.nlm.nih.gov/entrez/query.fcgi?db=gene&cmd=Retrieve&dopt=full_report&list_uids=382111
XM_357245	2.16414	XM_357245|MM8|transcript|chr2|93741137|93743071|ExemplarFor 'XM_357245'; gene_id '383783'; transcript_id 'XM_357245'; gene_name 'Gm1335'; alt '-'; gene model 1335	(NCBI)|http://www.ncbi.nlm.nih.gov/entrez/query.fcgi?db=gene&cmd=Retrieve&dopt=full_report&list_uids=383783
XM_358340	1.95038	XM_358340|MM8|transcript|chr2|31796447|31875984|ExemplarFor 'XM_358340'; gene_id '227720'; transcript_id 'XM_358340'; gene_name 'Nup214'; alt 'BC039282|CAN|D2H9S46E|MGC37347'; nucleoporin 214|http://www.ncbi.nlm.nih.gov/entrez/query.fcgi?db=gene&cmd=Retrieve&dopt=full_report&list_uids=227720
XM_484874	1.82456	XM_484874|MM8|transcript|chr1|61019508|61020829|ExemplarFor 'XM_484874'; gene_id '433313'; transcript_id 'XM_484874'; gene_name 'LOC433313'; alt '-'; similar to 60S ribosomal protein L17 (L23) (Amino acid starvation-induced protein) (ASI)|http://www.ncbi.nlm.nih.gov/entrez/query.fcgi?db=gene&cmd=Retrieve&dopt=full_report&list_uids=433313
XM_485832	1.60796	XM_485832|MM8|transcript|chr6|131131573|131148072|ExemplarFor 'XM_485832'; gene_id '434094'; transcript_id 'XM_485832'; gene_name 'LOC434094'; alt '-'; similar to Zinc finger protein 267 (Zinc finger protein HZF2)|http://www.ncbi.nlm.nih.gov/entrez/query.fcgi?db=gene&cmd=Retrieve&dopt=full_report&list_uids=434094
XM_486227	1.77945	XM_486227|MM8|transcript|chr9|67017279|67338759|ExemplarFor 'XM_486227	XM_891849	XM_899795	XM_899801	XM_899804	XM_899810	XM_988686'; gene_id '70549'; transcript_id 'XM_486227'; gene_name 'Tln2'; alt '5730421P04Rik|AI507121|AI787438|AL118320|MGC100340|mKIAA0320'; talin 2|http://www.ncbi.nlm.nih.gov/entrez/query.fcgi?db=gene&cmd=Retrieve&dopt=full_report&list_uids=70549
XM_486539	1.50959	XM_486539|MM8|transcript|chr7|32996049|32997375|ExemplarFor 'XM_486539'; gene_id '434676'; transcript_id 'XM_486539'; gene_name 'LOC434676'; alt '-'; similar to androgen-binding protein eta|http://www.ncbi.nlm.nih.gov/entrez/query.fcgi?db=gene&cmd=Retrieve&dopt=full_report&list_uids=434676
XM_486789	2.16829	XM_486789|MM8|transcript|chrX|144128943|144170507|ExemplarFor 'XM_486789	XM_888090'; gene_id '434865'; transcript_id 'XM_486789'; gene_name 'LOC434865'; alt '-'; similar to ovary testis transcribed|http://www.ncbi.nlm.nih.gov/entrez/query.fcgi?db=gene&cmd=Retrieve&dopt=full_report&list_uids=434865
XM_488385	1.66099	XM_488385|MM8|transcript|chrX|137877059|137879668|ExemplarFor 'XM_488385'; gene_id '436235'; transcript_id 'XM_488385'; gene_name 'LOC436235'; alt '-'; similar to Regulator of G-protein signaling 3 (RGS3) (C2PA)|http://www.ncbi.nlm.nih.gov/entrez/query.fcgi?db=gene&cmd=Retrieve&dopt=full_report&list_uids=436235
XM_619639	1.83191	XM_619639|MM8|transcript|chr1|73843437|74057654|ExemplarFor 'XM_619639'; gene_id '21961'; transcript_id 'XM_619639'; gene_name 'Tns1'; alt '1110018I21Rik|1200014E20Rik|AI648117|E030018G17Rik|E030037J05Rik|Tns'; tensin 1|http://www.ncbi.nlm.nih.gov/entrez/query.fcgi?db=gene&cmd=Retrieve&dopt=full_report&list_uids=21961
XM_620030	1.72378	XM_620030|MM8|transcript|chr4|44773234|44777226|ExemplarFor 'XM_620030'; gene_id '545618'; transcript_id 'XM_620030'; gene_name 'LOC545618'; alt '-'; similar to aurora kinase C|http://www.ncbi.nlm.nih.gov/entrez/query.fcgi?db=gene&cmd=Retrieve&dopt=full_report&list_uids=545618
XM_620516	2.00701	XM_620516|MM8|transcript|chr7|82743116|82747761|ExemplarFor 'XM_620516'; gene_id '108797'; transcript_id 'XM_620516'; gene_name 'Rkhd3'; alt '4931439A04Rik|M-04814|mKIAA2009'; ring finger and KH domain containing 3|http://www.ncbi.nlm.nih.gov/entrez/query.fcgi?db=gene&cmd=Retrieve&dopt=full_report&list_uids=108797
XM_620914	1.87255	XM_620914|MM8|transcript|chr14|43004323|43008482|ExemplarFor 'XM_620914'; gene_id '546249'; transcript_id 'XM_620914'; gene_name 'LOC546249'; alt '-'; similar to Spetex-2E protein|http://www.ncbi.nlm.nih.gov/entrez/query.fcgi?db=gene&cmd=Retrieve&dopt=full_report&list_uids=546249
XM_884965	2.50417	XM_884965|MM8|transcript|chr3|6148873|6150670|ExemplarFor 'XM_884965'; gene_id '620570'; transcript_id 'XM_884965'; gene_name 'LOC620570'; alt '-'; similar to ring finger 111|http://www.ncbi.nlm.nih.gov/entrez/query.fcgi?db=gene&cmd=Retrieve&dopt=full_report&list_uids=620570
XM_885108	1.81609	XM_885108|MM8|transcript|chr3|64625489|64625777|ExemplarFor 'XM_885108'; gene_id '620718'; transcript_id 'XM_885108'; gene_name 'LOC620718'; alt '-'; similar to tissue-type vomeronasal neurons putative pheromone receptor V2R2|http://www.ncbi.nlm.nih.gov/entrez/query.fcgi?db=gene&cmd=Retrieve&dopt=full_report&list_uids=620718
XM_887452	1.91293	XM_887452|MM8|transcript|chr6|85077342|85077567|ExemplarFor 'XM_887452'; gene_id '623016'; transcript_id 'XM_887452'; gene_name 'LOC623016'; alt '-'; similar to KP78a CG6715-PA|http://www.ncbi.nlm.nih.gov/entrez/query.fcgi?db=gene&cmd=Retrieve&dopt=full_report&list_uids=623016
XM_888129	1.68492	XM_888129|MM8|transcript|chr6|86593807|86595345|ExemplarFor 'XM_888129'; gene_id '67855'; transcript_id 'XM_888129'; gene_name '2300003P22Rik'; alt 'AA986851'; RIKEN cDNA 2300003P22 gene|http://www.ncbi.nlm.nih.gov/entrez/query.fcgi?db=gene&cmd=Retrieve&dopt=full_report&list_uids=67855
XM_889044	1.64506	XM_889044|MM8|transcript|chr6|89157992|89160130|ExemplarFor 'XM_889044	XM_889083'; gene_id '624491'; transcript_id 'XM_889044'; gene_name 'LOC624491'; alt '-'; hypothetical LOC624491|http://www.ncbi.nlm.nih.gov/entrez/query.fcgi?db=gene&cmd=Retrieve&dopt=full_report&list_uids=624491
XM_889482	1.95214	XM_889482|MM8|transcript|chrX|58551040|58552746|ExemplarFor 'XM_889482'; gene_id '74437'; transcript_id 'XM_889482'; gene_name '4933402E13Rik'; alt '-'; RIKEN cDNA 4933402E13 gene|http://www.ncbi.nlm.nih.gov/entrez/query.fcgi?db=gene&cmd=Retrieve&dopt=full_report&list_uids=74437
XM_890391	1.7136	XM_890391|MM8|transcript|chr1|183993818|183994994|ExemplarFor 'XM_890391'; gene_id '625823'; transcript_id 'XM_890391'; gene_name 'LOC625823'; alt '-'; similar to putative pheromone receptor VN6|http://www.ncbi.nlm.nih.gov/entrez/query.fcgi?db=gene&cmd=Retrieve&dopt=full_report&list_uids=625823
XM_890922	1.58864	XM_890922|MM8|transcript|chr18|31962532|31963450|ExemplarFor 'XM_890922'; gene_id '626327'; transcript_id 'XM_890922'; gene_name 'LOC626327'; alt '-'; similar to Glutathione S-transferase Mu 2 (GST class-mu 2) (Glutathione S-transferase pmGT2) (GST 5-5)|http://www.ncbi.nlm.nih.gov/entrez/query.fcgi?db=gene&cmd=Retrieve&dopt=full_report&list_uids=626327
XM_891750	1.5028	XM_891750|MM8|transcript|chr3|83213895|83215920|ExemplarFor 'XM_891750'; gene_id '627094'; transcript_id 'XM_891750'; gene_name 'LOC627094'; alt '-'; similar to dachsous 2 isoform 2|http://www.ncbi.nlm.nih.gov/entrez/query.fcgi?db=gene&cmd=Retrieve&dopt=full_report&list_uids=627094
XM_892786	1.82044	XM_892786|MM8|transcript|chr6|67695483|67696350|ExemplarFor 'XM_892786'; gene_id '628056'; transcript_id 'XM_892786'; gene_name 'Igkv1-131'; alt 'bh2'; immunoglobulin kappa chain variable 1-131|http://www.ncbi.nlm.nih.gov/entrez/query.fcgi?db=gene&cmd=Retrieve&dopt=full_report&list_uids=628056
XM_893139	2.06504	XM_893139|MM8|transcript|chr9|75017922|75091360|ExemplarFor 'XM_893139	XM_900621	XM_900627'; gene_id '208943'; transcript_id 'XM_893139'; gene_name 'Myo5c'; alt '9130003O20Rik|BB085560|C330029I24'; myosin VC|http://www.ncbi.nlm.nih.gov/entrez/query.fcgi?db=gene&cmd=Retrieve&dopt=full_report&list_uids=208943
XM_893339	2.20686	XM_893339|MM8|transcript|chrX|13368167|13368497|ExemplarFor 'XM_893339'; gene_id '385328'; transcript_id 'XM_893339'; gene_name 'MGC118313'; alt '-'; hypothetical LOC385328|http://www.ncbi.nlm.nih.gov/entrez/query.fcgi?db=gene&cmd=Retrieve&dopt=full_report&list_uids=385328
XM_895356	1.76863	XM_895356|MM8|transcript|chr13|33839810|33850873|ExemplarFor 'XM_895356'; gene_id '435350'; transcript_id 'XM_895356'; gene_name 'RP23-262J21.5'; alt 'LOC435350'; similar to NK13|http://www.ncbi.nlm.nih.gov/entrez/query.fcgi?db=gene&cmd=Retrieve&dopt=full_report&list_uids=435350
XM_895597	1.56112	XM_895597|MM8|transcript|chr5|76824861|76837798|ExemplarFor 'XM_895597	XM_973956	XM_981870'; gene_id '619753'; transcript_id 'XM_895597'; gene_name 'LOC619753'; alt '-'; similar to PRAME family member 8|http://www.ncbi.nlm.nih.gov/entrez/query.fcgi?db=gene&cmd=Retrieve&dopt=full_report&list_uids=619753
XM_896150	2.02155	XM_896150|MM8|transcript|chr6|35149717|35154486|ExemplarFor 'XM_896150'; gene_id '70699'; transcript_id 'XM_896150'; gene_name 'Nup205'; alt '3830404O05Rik|AV248391|mKIAA0225'; nucleoporin 205|http://www.ncbi.nlm.nih.gov/entrez/query.fcgi?db=gene&cmd=Retrieve&dopt=full_report&list_uids=70699
XM_896343	1.87952	XM_896343|MM8|transcript|chr3|50628820|50724578|ExemplarFor 'XM_896343'; gene_id '621304'; transcript_id 'XM_896343'; gene_name 'LOC621304'; alt '-'; hypothetical LOC621304|http://www.ncbi.nlm.nih.gov/entrez/query.fcgi?db=gene&cmd=Retrieve&dopt=full_report&list_uids=621304
XM_896979	1.82365	XM_896979|MM8|transcript|chr4|41693716|41696255|ExemplarFor 'XM_896979'; gene_id '73721'; transcript_id 'XM_896979'; gene_name '1110017D15Rik'; alt 'smrp1'; RIKEN cDNA 1110017D15 gene|http://www.ncbi.nlm.nih.gov/entrez/query.fcgi?db=gene&cmd=Retrieve&dopt=full_report&list_uids=73721
XM_897320	1.54709	XM_897320|MM8|transcript|chr3|95871548|95904358|ExemplarFor 'XM_897320'; gene_id '75137'; transcript_id 'XM_897320'; gene_name '4930535B03Rik'; alt '2810036A19Rik|6720469I21Rik|AL022841|AL022940|AU021304|BB077382|mKIAA0460'; RIKEN cDNA 4930535B03 gene|http://www.ncbi.nlm.nih.gov/entrez/query.fcgi?db=gene&cmd=Retrieve&dopt=full_report&list_uids=75137
XM_897606	2.23309	XM_897606|MM8|transcript|chr15|12349656|12357105|ExemplarFor 'XM_897606'; gene_id '68070'; transcript_id 'XM_897606'; gene_name 'Pdzd2'; alt '4930537L06Rik|A930022H17Rik|Gm82|KIAA0300|Pdzk3|mKIAA0300'; PDZ domain containing 2|http://www.ncbi.nlm.nih.gov/entrez/query.fcgi?db=gene&cmd=Retrieve&dopt=full_report&list_uids=68070
XM_897627	1.62753	XM_897627|MM8|transcript|chr15|12388055|12684649|ExemplarFor 'XM_897627'; gene_id '68070'; transcript_id 'XM_897627'; gene_name 'Pdzd2'; alt '4930537L06Rik|A930022H17Rik|Gm82|KIAA0300|Pdzk3|mKIAA0300'; PDZ domain containing 2|http://www.ncbi.nlm.nih.gov/entrez/query.fcgi?db=gene&cmd=Retrieve&dopt=full_report&list_uids=68070
XM_897719	1.99425	XM_897719|MM8|transcript|chrX|143036050|143079824|ExemplarFor 'XM_897719	XM_897795	XM_982089	XM_982791	XM_982837'; gene_id '434863'; transcript_id 'XM_897719'; gene_name 'LOC434863'; alt '-'; similar to ovary testis transcribed|http://www.ncbi.nlm.nih.gov/entrez/query.fcgi?db=gene&cmd=Retrieve&dopt=full_report&list_uids=434863
XM_897851	1.74971	XM_897851|MM8|transcript|chrX|143917591|143942774|ExemplarFor 'XM_897851	XM_897881'; gene_id '434866'; transcript_id 'XM_897851'; gene_name 'LOC434866'; alt '-'; similar to ovary testis transcribed|http://www.ncbi.nlm.nih.gov/entrez/query.fcgi?db=gene&cmd=Retrieve&dopt=full_report&list_uids=434866
XM_898342	1.65664	XM_898342|MM8|transcript|chr3|105190995|105206862|ExemplarFor 'XM_898342'; gene_id '75269'; transcript_id 'XM_898342'; gene_name '4930564D02Rik'; alt '-'; RIKEN cDNA 4930564D02 gene|http://www.ncbi.nlm.nih.gov/entrez/query.fcgi?db=gene&cmd=Retrieve&dopt=full_report&list_uids=75269
XM_898726	1.5958	XM_898726|MM8|transcript|chrX|22850035|22908658|ExemplarFor 'XM_898726'; gene_id '72404'; transcript_id 'XM_898726'; gene_name 'Wdr44'; alt '2610034K17Rik|9130203L06|DKFZp686L20145|RAB11BP|RPH11'; WD repeat domain 44|http://www.ncbi.nlm.nih.gov/entrez/query.fcgi?db=gene&cmd=Retrieve&dopt=full_report&list_uids=72404
XM_898897	1.57798	XM_898897|MM8|transcript|chr1|37826474|37834979|ExemplarFor 'XM_898897'; gene_id '69028'; transcript_id 'XM_898897'; gene_name '1500032H18Rik'; alt '-'; RIKEN cDNA 1500032H18 gene|http://www.ncbi.nlm.nih.gov/entrez/query.fcgi?db=gene&cmd=Retrieve&dopt=full_report&list_uids=69028
XM_898979	1.59722	XM_898979|MM8|transcript|chrX|69360825|69368083|ExemplarFor 'XM_898979	XM_899015'; gene_id '574438'; transcript_id 'XM_898979'; gene_name 'Xlr5d'; alt 'MGC60416'; X-linked lymphocyte-regulated 5D|http://www.ncbi.nlm.nih.gov/entrez/query.fcgi?db=gene&cmd=Retrieve&dopt=full_report&list_uids=574438
XM_899156	3.10387	XM_899156|MM8|transcript|chr7|8307036|8322815|ExemplarFor 'XM_899156'; gene_id '434113'; transcript_id 'XM_899156'; gene_name 'LOC434113'; alt '-'; similar to EC2-V2R pheromone receptor|http://www.ncbi.nlm.nih.gov/entrez/query.fcgi?db=gene&cmd=Retrieve&dopt=full_report&list_uids=434113
XM_899479	1.66851	XM_899479|MM8|transcript|chr12|81640579|81641758|ExemplarFor 'XM_899479'; gene_id '217682'; transcript_id 'XM_899479'; gene_name '3830431G21Rik'; alt '-'; RIKEN cDNA 3830431G21 gene|http://www.ncbi.nlm.nih.gov/entrez/query.fcgi?db=gene&cmd=Retrieve&dopt=full_report&list_uids=217682
XM_899580	1.51791	XM_899580|MM8|transcript|chr5|144186633|144239241|ExemplarFor 'XM_899580'; gene_id '75136'; transcript_id 'XM_899580'; gene_name '4930526H21Rik'; alt '-'; RIKEN cDNA 4930526H21 gene|http://www.ncbi.nlm.nih.gov/entrez/query.fcgi?db=gene&cmd=Retrieve&dopt=full_report&list_uids=75136
XM_899789	2.05283	XM_899789|MM8|transcript|chr8|82119368|82144615|ExemplarFor 'XM_899789'; gene_id '67687'; transcript_id 'XM_899789'; gene_name '1700011L22Rik'; alt '-'; RIKEN cDNA 1700011L22 gene|http://www.ncbi.nlm.nih.gov/entrez/query.fcgi?db=gene&cmd=Retrieve&dopt=full_report&list_uids=67687
XM_900611	2.0386	XM_900611|MM8|transcript|chr9|75017984|75073507|ExemplarFor 'XM_900611'; gene_id '208943'; transcript_id 'XM_900611'; gene_name 'Myo5c'; alt '9130003O20Rik|BB085560|C330029I24'; myosin VC|http://www.ncbi.nlm.nih.gov/entrez/query.fcgi?db=gene&cmd=Retrieve&dopt=full_report&list_uids=208943
XM_901574	1.57741	XM_901574|MM8|transcript|chr16|33932714|34016837|ExemplarFor 'XM_901574	XM_901576'; gene_id '545156'; transcript_id 'XM_901574'; gene_name 'Kalrn'; alt '2210407G14Rik|AV235988|DUET|E530005C20Rik|Gm539|Hapip|TRAD'; kalirin	RhoGEF kinase|http://www.ncbi.nlm.nih.gov/entrez/query.fcgi?db=gene&cmd=Retrieve&dopt=full_report&list_uids=545156
XM_902134	1.73423	XM_902134|MM8|transcript|chr2|134330931|134335920|ExemplarFor 'XM_902134'; gene_id '52837'; transcript_id 'XM_902134'; gene_name 'Txndc13'; alt '2810417D04Rik|4930500L08Rik|AI843224|AW046784|D2Bwg1356e|mKIAA1162'; thioredoxin domain containing 13|http://www.ncbi.nlm.nih.gov/entrez/query.fcgi?db=gene&cmd=Retrieve&dopt=full_report&list_uids=52837
XM_902141	1.87649	XM_902141|MM8|transcript|chr10|107566218|107678484|ExemplarFor 'XM_902141'; gene_id '17931'; transcript_id 'XM_902141'; gene_name 'Ppp1r12a'; alt '1200015F06Rik|5730577I22Rik|AA792106|AV099298|D10Ertd625e|Mypt1'; protein phosphatase 1	regulatory (inhibitor) subunit 12A|http://www.ncbi.nlm.nih.gov/entrez/query.fcgi?db=gene&cmd=Retrieve&dopt=full_report&list_uids=17931
XM_902432	2.7818	XM_902432|MM8|transcript|chr4|151182450|151233994|ExemplarFor 'XM_902432'; gene_id '269610'; transcript_id 'XM_902432'; gene_name 'Chd5'; alt '4930532L22Rik|AW060752|B230399N07Rik'; chromodomain helicase DNA binding protein 5|http://www.ncbi.nlm.nih.gov/entrez/query.fcgi?db=gene&cmd=Retrieve&dopt=full_report&list_uids=269610
XM_902970	1.74559	XM_902970|MM8|transcript|chr2|166740773|166753887|ExemplarFor 'XM_902970'; gene_id '98999'; transcript_id 'XM_902970'; gene_name 'AI481105'; alt '-'; expressed sequence AI481105|http://www.ncbi.nlm.nih.gov/entrez/query.fcgi?db=gene&cmd=Retrieve&dopt=full_report&list_uids=98999
XM_903052	1.61718	XM_903052|MM8|transcript|chr11|100361694|100385895|ExemplarFor 'XM_903052'; gene_id '74407'; transcript_id 'XM_903052'; gene_name 'Ttc25'; alt '4933404O19Rik'; tetratricopeptide repeat domain 25|http://www.ncbi.nlm.nih.gov/entrez/query.fcgi?db=gene&cmd=Retrieve&dopt=full_report&list_uids=74407
XM_905268	1.70175	XM_905268|MM8|transcript|chrY|2515616|2532224|ExemplarFor 'XM_905268'; gene_id '631445'; transcript_id 'XM_905268'; gene_name 'LOC631445'; alt '-'; similar to ubiquitin-activating enzyme E1	Chr Y 1|http://www.ncbi.nlm.nih.gov/entrez/query.fcgi?db=gene&cmd=Retrieve&dopt=full_report&list_uids=631445
XM_906423	1.50555	XM_906423|MM8|transcript|chr11|3032029|3050032|ExemplarFor 'XM_906423'; gene_id '78887'; transcript_id 'XM_906423'; gene_name 'Sfi1'; alt '2310047I15Rik|mKIAA0542'; Sfi1 homolog	spindle assembly associated (yeast)|http://www.ncbi.nlm.nih.gov/entrez/query.fcgi?db=gene&cmd=Retrieve&dopt=full_report&list_uids=78887
XM_973168	2.21022	XM_973168|MM8|transcript|chrX|25459496|25472799|ExemplarFor 'XM_973168'; gene_id '664829'; transcript_id 'XM_973168'; gene_name 'LOC664829'; alt '-'; similar to Xlr-related	meiosis regulated|http://www.ncbi.nlm.nih.gov/entrez/query.fcgi?db=gene&cmd=Retrieve&dopt=full_report&list_uids=664829
XM_974939	2.02128	XM_974939|MM8|transcript|chr12|52749804|52754077|ExemplarFor 'XM_974939'; gene_id '544864'; transcript_id 'XM_974939'; gene_name 'LOC544864'; alt '-'; hypothetical protein LOC544864|http://www.ncbi.nlm.nih.gov/entrez/query.fcgi?db=gene&cmd=Retrieve&dopt=full_report&list_uids=544864
XM_975612	1.96779	XM_975612|MM8|transcript|chr7|141553919|141565981|ExemplarFor 'XM_975612'; gene_id '17831'; transcript_id 'XM_975612'; gene_name 'Muc2'; alt '2010015E03Rik|MCM|wnn'; mucin 2|http://www.ncbi.nlm.nih.gov/entrez/query.fcgi?db=gene&cmd=Retrieve&dopt=full_report&list_uids=17831
XM_977607	1.54017	XM_977607|MM8|transcript|chr8|13896155|13896812|ExemplarFor 'XM_977607'; gene_id '665536'; transcript_id 'XM_977607'; gene_name 'LOC665536'; alt '-'; similar to interferon induced transmembrane protein 1|http://www.ncbi.nlm.nih.gov/entrez/query.fcgi?db=gene&cmd=Retrieve&dopt=full_report&list_uids=665536
XM_979253	1.52958	XM_979253|MM8|transcript|chr1|23314323|23314725|ExemplarFor 'XM_979253'; gene_id '665758'; transcript_id 'XM_979253'; gene_name 'LOC665758'; alt '-'; hypothetical protein LOC665758|http://www.ncbi.nlm.nih.gov/entrez/query.fcgi?db=gene&cmd=Retrieve&dopt=full_report&list_uids=665758
XM_979362	1.60597	XM_979362|MM8|transcript|chr8|73637148|73651080|ExemplarFor 'XM_979362'; gene_id '637079'; transcript_id 'XM_979362'; gene_name 'LOC637079'; alt '-'; similar to KIAA1683|http://www.ncbi.nlm.nih.gov/entrez/query.fcgi?db=gene&cmd=Retrieve&dopt=full_report&list_uids=637079
XM_979408	2.15279	XM_979408|MM8|transcript|chr9|67500118|67500739|ExemplarFor 'XM_979408'; gene_id '235444'; transcript_id 'XM_979408'; gene_name 'Gm515'; alt '-'; gene model 515	(NCBI)|http://www.ncbi.nlm.nih.gov/entrez/query.fcgi?db=gene&cmd=Retrieve&dopt=full_report&list_uids=235444
XM_982429	1.7263	XM_982429|MM8|transcript|chr3|41725950|41839063|ExemplarFor 'XM_982429'; gene_id '67161'; transcript_id 'XM_982429'; gene_name '2610207F23Rik'; alt '4931421F20Rik|FLJ30655'; RIKEN cDNA 2610207F23 gene|http://www.ncbi.nlm.nih.gov/entrez/query.fcgi?db=gene&cmd=Retrieve&dopt=full_report&list_uids=67161
XM_982623	1.71274	XM_982623|MM8|transcript|chr6|108030821|108042902|ExemplarFor 'XM_982623'; gene_id '74729'; transcript_id 'XM_982623'; gene_name 'Setmar'; alt '5830404F24Rik|Etet2'; SET domain and mariner transposase fusion gene|http://www.ncbi.nlm.nih.gov/entrez/query.fcgi?db=gene&cmd=Retrieve&dopt=full_report&list_uids=74729
XM_982880	1.69518	XM_982880|MM8|transcript|chr17|24206723|24216244|ExemplarFor 'XM_982880'; gene_id '666299'; transcript_id 'XM_982880'; gene_name 'LOC666299'; alt '-'; hypothetical protein LOC666299|http://www.ncbi.nlm.nih.gov/entrez/query.fcgi?db=gene&cmd=Retrieve&dopt=full_report&list_uids=666299
XM_983398	1.82658	XM_983398|MM8|transcript|chr1|37082297|37087622|ExemplarFor 'XM_983398'; gene_id '666368'; transcript_id 'XM_983398'; gene_name 'LOC666368'; alt '-'; hypothetical protein LOC666368|http://www.ncbi.nlm.nih.gov/entrez/query.fcgi?db=gene&cmd=Retrieve&dopt=full_report&list_uids=666368
XM_984344	2.17298	XM_984344|MM8|transcript|chr5|102309065|102310218|ExemplarFor 'XM_984344'; gene_id '666515'; transcript_id 'XM_984344'; gene_name 'LOC666515'; alt '-'; hypothetical protein LOC666515|http://www.ncbi.nlm.nih.gov/entrez/query.fcgi?db=gene&cmd=Retrieve&dopt=full_report&list_uids=666515
XM_985247	2.08369	XM_985247|MM8|transcript|chr14|43165456|43170935|ExemplarFor 'XM_985247'; gene_id '666660'; transcript_id 'XM_985247'; gene_name 'LOC666660'; alt '-'; similar to Spetex-2E protein|http://www.ncbi.nlm.nih.gov/entrez/query.fcgi?db=gene&cmd=Retrieve&dopt=full_report&list_uids=666660
XM_986278	1.53821	XM_986278|MM8|transcript|chr12|81862040|81865306|ExemplarFor 'XM_986278'; gene_id '666825'; transcript_id 'XM_986278'; gene_name 'LOC666825'; alt '-'; hypothetical protein LOC666825|http://www.ncbi.nlm.nih.gov/entrez/query.fcgi?db=gene&cmd=Retrieve&dopt=full_report&list_uids=666825
XM_986352	1.77023	XM_986352|MM8|transcript|chr9|88318944|88320427|ExemplarFor 'XM_986352'; gene_id '72655'; transcript_id 'XM_986352'; gene_name '2810026P18Rik'; alt '4933428I09Rik'; RIKEN cDNA 2810026P18 gene|http://www.ncbi.nlm.nih.gov/entrez/query.fcgi?db=gene&cmd=Retrieve&dopt=full_report&list_uids=72655
XM_987324	2.04901	XM_987324|MM8|transcript|chr1|50122632|50122836|ExemplarFor 'XM_987324'; gene_id '666970'; transcript_id 'XM_987324'; gene_name 'LOC666970'; alt '-'; similar to RNA and export factor binding protein 2|http://www.ncbi.nlm.nih.gov/entrez/query.fcgi?db=gene&cmd=Retrieve&dopt=full_report&list_uids=666970
XM_988745	2.08293	XM_988745|MM8|transcript|chr7|19824328|19828702|ExemplarFor 'XM_988745	XM_991086'; gene_id '667161'; transcript_id 'XM_988745'; gene_name 'LOC667161'; alt '-'; similar to vomeronasal 1 receptor	D14|http://www.ncbi.nlm.nih.gov/entrez/query.fcgi?db=gene&cmd=Retrieve&dopt=full_report&list_uids=667161
XM_990745	1.87647	XM_990745|MM8|transcript|chr5|150528308|150766132|ExemplarFor 'XM_990745'; gene_id '320365'; transcript_id 'XM_990745'; gene_name 'Fry'; alt '13CDNA73|9330186A19Rik|AF346502|AI462658|C87180|D930046M03|KIAA4143|cg003|mKIAA4143'; furry homolog (Drosophila)|http://www.ncbi.nlm.nih.gov/entrez/query.fcgi?db=gene&cmd=Retrieve&dopt=full_report&list_uids=320365
XM_991103	1.64914	XM_991103|MM8|transcript|chr13|50058608|50058977|ExemplarFor 'XM_991103'; gene_id '667533'; transcript_id 'XM_991103'; gene_name 'LOC667533'; alt '-'; hypothetical protein LOC667533|http://www.ncbi.nlm.nih.gov/entrez/query.fcgi?db=gene&cmd=Retrieve&dopt=full_report&list_uids=667533
XM_992520	2.03419	XM_992520|MM8|transcript|chrX|162407565|162413262|ExemplarFor 'XM_992520'; gene_id '667794'; transcript_id 'XM_992520'; gene_name 'LOC667794'; alt '-'; hypothetical protein LOC667794|http://www.ncbi.nlm.nih.gov/entrez/query.fcgi?db=gene&cmd=Retrieve&dopt=full_report&list_uids=667794
XM_994417	1.94879	XM_994417|MM8|transcript|chr3|86189971|86216449|ExemplarFor 'XM_994417	XM_994427	XM_994437'; gene_id '27059'; transcript_id 'XM_994417'; gene_name 'Sh3d19'; alt 'AW011754|Kryn'; SH3 domain protein D19|http://www.ncbi.nlm.nih.gov/entrez/query.fcgi?db=gene&cmd=Retrieve&dopt=full_report&list_uids=27059
XM_994750	2.02916	XM_994750|MM8|transcript|chr8|114911625|114914176|ExemplarFor 'XM_994750'; gene_id '668172'; transcript_id 'XM_994750'; gene_name 'LOC668172'; alt '-'; hypothetical protein LOC668172|http://www.ncbi.nlm.nih.gov/entrez/query.fcgi?db=gene&cmd=Retrieve&dopt=full_report&list_uids=668172
